# Supplementary material for: Sagittal plane knee kinematics can be measured during activities of daily living following total knee arthroplasty with two IMU
Source: PLoS One. 2024 Feb 15;19(2):e0297899. doi: 10.1371/journal.pone.0297899 (PMC10868843; doi:10.1371/journal.pone.0297899)
Supplement: S1 Dataset — (CSV) [file pone.0297899.s002.csv]

walk_sagittal_plane_subject_1_OMC	walk_sagittal_plane_subject_1_mIMU	walk_sagittal_plane_subject_1_rIMU	walk_sagittal_plane_subject_2_OMC	walk_sagittal_plane_subject_2_mIMU	walk_sagittal_plane_subject_2_rIMU	walk_sagittal_plane_subject_3_OMC	walk_sagittal_plane_subject_3_mIMU	walk_sagittal_plane_subject_3_rIMU	walk_sagittal_plane_subject_4_OMC	walk_sagittal_plane_subject_4_mIMU	walk_sagittal_plane_subject_4_rIMU	walk_sagittal_plane_subject_5_OMC	walk_sagittal_plane_subject_5_mIMU	walk_sagittal_plane_subject_5_rIMU	walk_sagittal_plane_subject_6_OMC	walk_sagittal_plane_subject_6_mIMU	walk_sagittal_plane_subject_6_rIMU	walk_sagittal_plane_subject_7_OMC	walk_sagittal_plane_subject_7_mIMU	walk_sagittal_plane_subject_7_rIMU	walk_sagittal_plane_subject_8_OMC	walk_sagittal_plane_subject_8_mIMU	walk_sagittal_plane_subject_8_rIMU	walk_sagittal_plane_subject_9_OMC	walk_sagittal_plane_subject_9_mIMU	walk_sagittal_plane_subject_9_rIMU	walk_sagittal_plane_subject_10_OMC	walk_sagittal_plane_subject_10_mIMU	walk_sagittal_plane_subject_10_rIMU	walk_sagittal_plane_subject_11_OMC	walk_sagittal_plane_subject_11_mIMU	walk_sagittal_plane_subject_11_rIMU	walk_sagittal_plane_subject_12_OMC	walk_sagittal_plane_subject_12_mIMU	walk_sagittal_plane_subject_12_rIMU	walk_sagittal_plane_subject_13_OMC	walk_sagittal_plane_subject_13_mIMU	walk_sagittal_plane_subject_13_rIMU	walk_sagittal_plane_subject_14_OMC	walk_sagittal_plane_subject_14_mIMU	walk_sagittal_plane_subject_14_rIMU	squat_sagittal_plane_subject_1_OMC	squat_sagittal_plane_subject_1_mIMU	squat_sagittal_plane_subject_1_rIMU	squat_sagittal_plane_subject_2_OMC	squat_sagittal_plane_subject_2_mIMU	squat_sagittal_plane_subject_2_rIMU	squat_sagittal_plane_subject_3_OMC	squat_sagittal_plane_subject_3_mIMU
-14.9552135148768	-6.94827836813259	-6.9994610978102	-13.7222796714709	-10.9563904308657	-11.071213518863	-2.95427293249101	-12.802654336536	-12.7227457295314	-8.59582559395434	-11.4645925049028	-11.486487762324	-19.656940757168	3.9369340818102	3.11829652145845	-18.6124168689989	-12.0680051147562	-15.0277907274065	-13.2791504957484	-7.30219582899367	-5.71262719735913	-10.4123563658789	4.10969099558649	2.68957739664509	-18.2327667097716	-15.5550007556661	-15.8062153545176	-19.9462439851596	-26.4494859929339	-25.9714810895225	-18.0396472174582	-19.2314377057778	-16.9677816716872	-20.3388193977723	-17.9012714159646	-17.6355674140652	-19.048404787876	-16.8482775375773	-16.0141315101026	-9.35876985318202	-12.4916483309505	-12.5321258228701	-60.6149251566756	-55.7748175976239	-56.1721207188091	-33.1283473235201	-39.2383737930089	-39.5766042537196	-33.7058214823806	-31.6679986022058
-14.0076248625793	-6.78134588171281	-6.87487331182411	-13.5403776853874	-11.1815276475817	-11.0613373097179	-7.34571181715146	-11.7378281033982	-11.9093802879175	-9.82084691925708	-11.6475455463921	-11.6989948423859	-17.2491940473469	-0.113716734023914	-1.21298736400791	-18.228768585269	-12.4700099420759	-15.0224353473499	-13.6008682327813	-9.76314055848772	-8.00019119536342	-8.05236543306951	4.60803216867017	3.35922065664848	-18.2030614157234	-15.5121293055385	-15.501389826421	-17.7997861882109	-26.3175820135043	-25.7149251439712	-16.9575946092184	-19.9932398001558	-17.6651416905933	-20.2750596203809	-17.6213580130013	-17.4084588860891	-19.5718197743525	-18.0359183256913	-17.0172749445744	-8.42891926454944	-12.3936092503187	-12.4201110391915	-58.1350182334074	-52.9753242909162	-53.2464826701688	-32.460638257465	-38.1761827465915	-38.4743701672063	-33.4529777985155	-31.6093700087157
-12.8600635576614	-6.62680411868937	-6.69565141252376	-13.2569208809448	-11.2689358648867	-11.0356907981983	-11.3591757596198	-10.5970861669672	-11.0866538105673	-10.6151876840117	-11.5473410728855	-11.6546088977078	-14.965681549652	-3.36673388634318	-5.23460404454861	-17.737708528987	-12.583002065474	-14.8065692810443	-13.4010063606946	-11.4448436125879	-9.85317808387399	-6.13864165514991	4.13244353118755	3.50719353645618	-17.9180306371291	-14.9573078284429	-15.0177183189423	-14.9422614862902	-26.0255502141416	-25.3802258832974	-15.7288922451889	-19.9699738719986	-18.1326354611855	-20.0363122838105	-17.3920317182315	-17.1391940286693	-19.6482251889987	-18.5707538573134	-17.7911768155703	-7.51800063554404	-12.3496311357704	-12.2891099526141	-55.4197647822906	-49.9311116694897	-50.1443212573172	-31.7316102734681	-37.1033262947324	-37.3337335116403	-33.2125077114268	-31.5320696172211
-11.5390983848311	-6.57699142778775	-6.45594376026871	-12.844197905764	-11.2124888365919	-10.9925691011371	-14.6105539831507	-9.54283499688944	-10.2971054044418	-10.7841015480165	-11.2576440043879	-11.3498778012914	-12.9141128888374	-6.03819995871996	-8.72241886336737	-17.1361209864527	-12.2345738320625	-14.3511304752501	-12.5339262472752	-12.3554549399933	-11.0523457078879	-4.86276872662376	3.05816945447616	3.24576603875178	-17.299507955682	-14.0149875457154	-14.3424114421322	-11.5660040012619	-25.6686460113595	-24.9011461722932	-14.3700794052458	-19.3554111956211	-18.3007265308035	-19.6184091241202	-17.1209004822628	-16.8631001812844	-19.1968255294515	-18.6453667946682	-18.2547119959622	-6.68270656841874	-12.3135234754892	-12.1401438477711	-52.4993080611647	-46.6964316391398	-46.9543647176428	-30.9232434171878	-35.9861005334318	-36.1614142123723	-33.0200009537606	-31.4338107821728
-10.1211728135802	-6.57544799984909	-6.16042610557388	-12.2831809314326	-11.0622237761347	-10.934251603734	-16.8216670613619	-8.73066321184408	-9.57057731509517	-10.2298902340045	-10.7503967428044	-10.8434679334031	-11.1016537795203	-8.41273556351697	-11.5936796893523	-16.44584089501	-11.3228955747331	-13.6818297820319	-10.9852992138215	-12.5096213303681	-11.492191227341	-4.19419221039867	1.84018583532114	2.73222996582844	-16.3139514306525	-12.8740111479184	-13.4987571642029	-8.21920165916463	-25.1685626602436	-24.110830437947	-12.9147765366156	-18.4118642260429	-18.1550732541625	-19.0733036043642	-16.7333287306334	-16.6304886492569	-18.2561876751584	-18.5030500404679	-18.3901544120329	-5.96794160456943	-12.2156542520459	-11.9779175417256	-49.3874354015844	-43.412302492797	-43.7422980664615	-30.015474809243	-34.8081497358353	-34.9346627119777	-32.8966221608568	-31.3263235359766
-8.72701142832598	-6.42417875150976	-5.82661687025739	-11.5686126027813	-10.8834101510697	-10.8672024793907	-17.8651186598229	-8.2776418331239	-8.91498824775992	-8.93669574954091	-10.0277068334295	-10.2159088667428	-9.47746624863593	-10.6863899133977	-13.832842513078	-15.7137430214148	-10.0283041507078	-12.8723537811291	-8.89070368203294	-11.9391485172098	-11.1729807964762	-3.8224886014425	0.826594635863103	2.12902979985284	-14.9832770138793	-11.7185630992247	-12.5351105712491	-5.56148116243554	-24.2185307818128	-22.7450354856049	-11.4151553081811	-17.36397377686	-17.7228253870927	-18.4867305326538	-16.3678663750312	-16.4883960920763	-16.9412638916623	-18.2267441138911	-18.2267775706037	-5.40369241532893	-12.0256722392002	-11.8122288028531	-46.1099507063749	-40.1978332724755	-40.5634592037517	-28.9839582145772	-33.5374942861413	-33.6239722944539	-32.8457777967304	-31.2340191449806
-7.49860269057796	-5.97167126050383	-5.48638365988947	-10.7159060455372	-10.7223472723677	-10.8012058255448	-17.7706195294411	-8.18502941300109	-8.31468439527174	-6.99008057972382	-9.2323952811044	-9.54377729777754	-7.99147034277644	-12.8357131299653	-15.4378523799149	-15.0031341701988	-8.7920446165494	-12.0248671942578	-6.51053217752137	-10.7198250543304	-10.1814450350182	-3.16225373242988	0.182284561957257	1.56602818485516	-13.3835801992234	-10.6750286434758	-11.5096266345256	-3.98392334804661	-22.3987782429189	-20.5246193478905	-9.94037192206451	-16.3365218153301	-17.0533759345448	-17.94314793065	-16.2607920780283	-16.4635274198226	-15.388862583251	-17.7582502161757	-17.8216572908918	-5.00188507777399	-11.7756244430729	-11.6579142221449	-42.7048350411291	-37.1048784015578	-37.4590224346181	-27.8233638354324	-32.1299691820424	-32.2084780215494	-32.8326138645605	-31.1685304399581
-6.56437733274357	-5.31304562350438	-5.18469239657706	-9.76026929149246	-10.5988213526655	-10.7477229959265	-16.6977457999004	-8.24440580961792	-7.73841252787263	-4.62179118010775	-8.52840805013599	-8.8856670934685	-6.64382285152779	-14.5354173653413	-16.4059099498405	-14.3752092581179	-8.03339616034065	-11.2443211848782	-4.16236106270851	-8.9869611151198	-8.66805144230815	-1.47381071205779	-0.10159267151565	1.11488855728193	-11.6253857341441	-9.77712809903264	-10.4772912994106	-3.42968784093308	-19.3917178766236	-17.2884409148573	-8.57223570986307	-15.3589241978168	-16.2014642848581	-17.4960625633966	-16.483330411026	-16.5521275404068	-13.7211545112993	-17.1032829542247	-17.2445351801953	-4.75679112653359	-11.539603265142	-11.5329993239615	-39.2198027852631	-34.1556533144221	-34.4481177773512	-26.5420658406338	-30.5861476929491	-30.6823590281227	-32.7717684608518	-31.1137180474385
-6.00756195181275	-4.72471189867408	-4.97409758510687	-8.7494877822069	-10.5234188584254	-10.7179064427914	-14.8989143471921	-8.08992618679714	-7.15450496247876	-2.22707132929071	-7.94352495902539	-8.27797189779309	-5.50033426646992	-15.3663879020761	-16.7511050696982	-13.8723781849978	-7.87978298955007	-10.6144706863693	-2.13681740134757	-6.91186966152287	-6.82407300991761	1.93023943755233	-0.139334517514939	0.780604863218002	-9.83115099967104	-8.97261606479217	-9.48256002245897	-3.5455342932217	-15.1109164841328	-13.1116338620462	-7.39486303161783	-14.4307995694525	-15.2165734686974	-17.1577714946259	-16.8715347550566	-16.7204338114284	-12.0348492911176	-16.3652397273143	-16.567958919141	-4.65030260441059	-11.3873003385748	-11.4554654209681	-35.7060778977737	-31.3394581578369	-31.5262362740175	-25.1540131236673	-28.9478227598876	-29.0535067999086	-32.5610989069402	-30.9858974403435
-5.84830623339976	-4.42351467542362	-4.90536949444328	-7.7357260541112	-10.5018836179801	-10.7206997995333	-12.6751392149158	-7.45420655001557	-6.54742622203113	-0.248321775329179	-7.41591925190736	-7.74001015775705	-4.66176223654396	-15.1908157223532	-16.5309734024294	-13.5063518431105	-8.16467240088638	-10.1824122526114	-0.630244512371508	-4.7122407980201	-4.85870053704231	7.34516707787938	-0.103596634091911	0.509664347992917	-8.10860899117537	-8.18687148642321	-8.55782824565511	-3.93060703926668	-9.94737579643071	-8.34382758290602	-6.47759150467698	-13.5575753128717	-14.1392833909039	-16.9073962613979	-17.2095615047847	-16.9154460295775	-10.4116912395275	-15.6024516479587	-15.8611973476445	-4.65573252675388	-11.3508223850902	-11.4396456124168	-32.2113771363418	-28.5846917964406	-28.6733517444037	-23.6758772143743	-27.2568411467677	-27.3384218170383	-32.1159929534601	-30.6701477145885
-6.04637922827129	-4.46686704930082	-5.01679178004753	-6.76783513393467	-10.5485479823692	-10.7613641032279	-10.3234751832435	-6.3839530997944	-5.92885857276422	1.01069352797354	-6.91617248368685	-7.28371942922347	-4.20362595034157	-14.2978025351646	-15.8592628429536	-13.2554880453875	-8.63263374265327	-9.95497502878692	0.28438876933135	-2.66621730568304	-2.97626693891699	14.1582716900253	-0.167269049061659	0.210454391670265	-6.53431394538854	-7.39973901727661	-7.72572617517869	-4.30338742359764	-4.87993619365755	-3.54311251038656	-5.85593460040382	-12.7266884064893	-13.0030382807701	-16.7061493696524	-17.4250857855748	-17.0812663387276	-8.93373005671641	-14.8192856534896	-15.1859773570551	-4.74328504397252	-11.4266886283878	-11.4933717000455	-28.7762125850502	-25.815169635789	-25.8683763452878	-22.1214422392255	-25.5191157679949	-25.5583425948172	-31.3833362717081	-30.0725703993671
-6.51749370590281	-4.84542798062574	-5.32547808448679	-5.88570695874632	-10.669553191349	-10.8406542906718	-8.09506686095905	-5.1791499181916	-5.33853045322862	1.5069195780375	-6.48546643983633	-6.92003454924075	-4.13016393246645	-13.1634756444468	-14.8951601191254	-13.0738884240136	-9.08807977331978	-9.90605277858611	0.651230716223527	-1.02266164074807	-1.35461915390601	20.1464680592915	-0.461262615306605	-0.220634512044626	-5.15356784033751	-6.65815397751239	-7.00250559768025	-4.55206581182874	-0.601577915651202	0.658662043410383	-5.51872765252036	-11.8850400519633	-11.838850153643	-16.5132441614517	-17.5477861591252	-17.1742645240387	-7.6863149298445	-14.098716060767	-14.592834208299	-4.88500358366616	-11.5919581055093	-11.6166541033757	-25.4307785071009	-23.0170418899309	-23.1024329702878	-20.5266957248839	-23.7133613280118	-23.738712285132	-30.3766541446011	-29.1578254351364
-7.1551403492262	-5.54251108987698	-5.82344526425509	-5.11770173595805	-10.8582138374809	-10.9547545257004	-6.17458752964967	-4.15557483167198	-4.83449660139139	1.42830777281369	-6.18848474960014	-6.65776954519009	-4.3723607421111	-12.1037415612426	-13.8148519419526	-12.9088384754861	-9.41849953255239	-9.99065168633876	0.597291190464837	0.0978730044721878	-0.1270827079376	21.9127032760127	-1.07250330045201	-0.873640776492557	-3.98699769020879	-6.02927523285354	-6.40040412554915	-4.69507868190639	2.82390984630702	3.7020978559561	-5.40721138217602	-10.9643691244165	-10.6803055938881	-16.3002079720021	-17.5667294695704	-17.1720015953556	-6.7457376750711	-13.5869604562668	-14.1178865341237	-5.05932625512985	-11.8229241859923	-11.802055764118	-22.1922804416821	-20.2376082585083	-20.3841041930044	-18.9587756891866	-21.8589117320924	-21.909275732957	-29.159920429602	-27.9712432940763
-7.85408409390971	-6.49919246519474	-6.47948101339281	-4.48099293682457	-11.0946015847779	-11.0959674919109	-4.67241041549574	-3.515194510859	-4.4767242964521	1.06327287987323	-6.04931812243132	-6.49779053329657	-4.8223769809447	-11.1900112067859	-12.7794682099119	-12.7188850661065	-9.5833287171571	-10.1600984680777	0.279615299950549	0.693689960920135	0.629142072073378	18.3721391992703	-2.0515105957284	-1.80505263308479	-3.03891286059166	-5.55265120665539	-5.92821410208926	-4.82645407020322	4.87958527885959	5.23762599157021	-5.42579329205436	-9.93360072055131	-9.56666967487332	-16.0603193810821	-17.4141219369322	-17.0743292359548	-6.15542575778806	-13.345105159731	-13.7808377456261	-5.25394450797549	-12.0971068481515	-12.0364695599022	-19.0662390781157	-17.5463945985222	-17.7348937519667	-17.4757823704111	-20.0197381803332	-20.1005617785159	-27.7960768066227	-26.6293717053671
-8.52928604335795	-7.57197227069215	-7.2461851145437	-3.98308871461049	-11.3532877137616	-11.2540413451397	-3.6215067945989	-3.33670926476744	-4.31020919085746	0.662875204272675	-6.03302874578439	-6.42876876188072	-5.3791874423117	-10.4549147795294	-11.9115787485028	-12.4850845885131	-9.63097046341018	-10.3737681898515	-0.172833974225707	0.792577943701705	0.895990162078849	12.0056590307983	-3.41376528891033	-3.02650734830607	-2.30028041188726	-5.23659673300681	-5.5904390908815	-5.01873989939799	4.77526367022007	5.24748844687589	-5.46237273625194	-8.82323086929056	-8.54265374014733	-15.8076989517046	-17.072185870251	-16.897969504428	-5.91109224922387	-13.2956411906177	-13.5851565420085	-5.46615967587946	-12.3954996275616	-12.303691503442	-16.0537338828263	-14.9902998577315	-15.1789550388177	-16.1015136971704	-18.2446134889402	-18.3362294976189	-26.3186964035109	-25.2102071083777
-9.12760825787687	-8.57988862966661	-8.06993400777074	-3.62354404799757	-11.6074438027405	-11.4179182525587	-2.99038483766181	-3.59995113996601	-4.35333722741326	0.360560133060627	-6.07156865502266	-6.42844830449339	-5.98058030173228	-9.97338819335779	-11.2853819145385	-12.2125876284845	-9.66334398234696	-10.6048540229478	-0.69838157988103	0.414262154450878	0.708305560022602	5.76480314559114	-5.11522769867119	-4.50360365939121	-1.75226834484957	-5.07475688373682	-5.38601361232043	-5.2840131645405	2.8192831419785	4.08821140318424	-5.4148901597192	-7.72048650323809	-7.6545109527864	-15.5660398456075	-16.6360822609438	-16.667409367097	-5.96311142410512	-13.3348978431174	-13.5207475419075	-5.70278317621891	-12.6985278468166	-12.5871974623595	-13.1598489083547	-12.5746566859805	-12.733694747142	-14.8157341830155	-16.5340698055713	-16.6253321005902	-24.7532393982321	-23.6785791031288
-9.63143049619351	-9.40874170191882	-8.90088191517889	-3.39585271137394	-11.8345903888513	-11.5776168883808	-2.70729339654241	-4.20645889877068	-4.59475737936184	0.165581446918345	-6.12845697115351	-6.4694329292168	-6.61380568353198	-9.73554594199847	-10.9293496435626	-11.923672249717	-9.76390922156367	-10.8402510260094	-1.30747098573406	-0.37531119949551	0.139724712142367	1.0214806606616	-7.03941483333295	-6.16435334960755	-1.37161004675835	-5.05287625557041	-5.30749137433464	-5.59755871012642	0.614674094383056	2.37390863851203	-5.22058590660969	-6.76403050545229	-6.94339527223597	-15.3541114875254	-16.2359132485398	-16.4055018174212	-6.23535936828393	-13.4265496660046	-13.5683263962836	-5.97442082434409	-12.9913461350696	-12.8726222111341	-10.3960838535675	-10.2733984318996	-10.4059112003182	-13.555741777049	-14.8729989971477	-14.9589638384387	-23.1165830716351	-21.9767399432032
-10.0520199694721	-10.0629237712101	-9.70030814145748	-3.28945372487176	-12.0175553008619	-11.7259327877499	-2.68487308035943	-5.0001195451322	-4.99881451221704	0.0159096849474523	-6.19725948714111	-6.52575883562071	-7.28462050251169	-9.68819556567164	-10.8364493890173	-11.6440122183217	-9.94853092264188	-11.0765510182715	-2.05033063492455	-1.41867930786186	-0.716485194672323	-1.98160381124786	-9.02493431239692	-7.91502670317018	-1.1324293620776	-5.15385221796832	-5.34127292443677	-5.93939843237742	-0.720837260632897	0.734832207763668	-4.88174705802728	-6.09234832827337	-6.43796837704365	-15.1757446477193	-15.9206143319507	-16.1268597121462	-6.6502753406463	-13.5779019731614	-13.7041544926592	-6.28863882291736	-13.2631295737801	-13.1496062799612	-7.77585224664294	-8.06649753684304	-8.19382991975083	-12.2431313206044	-13.2482911213808	-13.3127495924648	-21.403006380737	-20.1189308102378
-10.4155439989777	-10.6252817414306	-10.443871891215	-3.29169414098124	-12.144325624212	-11.8596632877769	-2.84346603527957	-5.7996637645911	-5.51695122751818	-0.154365249949574	-6.26968535455333	-6.57758713312849	-7.97174429552468	-9.85596262019236	-10.9759844877635	-11.3912197013408	-10.1928314517865	-11.3148371489371	-2.97069004655751	-2.52663768794543	-1.76727695628193	-3.5676750249529	-10.9164553346044	-9.65958222005573	-1.00719456628044	-5.34990353889943	-5.46893937448333	-6.29044795425237	-1.23556818801624	-0.397816750076445	-4.4792351844691	-5.7871107301979	-6.1487397964509	-15.0199304208697	-15.6383177857545	-15.8357880250332	-7.14593795400206	-13.787635080457	-13.9040123346543	-6.64836681873652	-13.5049035774971	-13.412820299396	-5.3078174328385	-5.95271891148722	-6.09206740653845	-10.8169467957856	-11.6300506403021	-11.654306172463	-19.6196947289605	-18.1877453619011
-10.7492203035826	-11.1746189315333	-11.1208725147426	-3.38877803215368	-12.2197634566307	-11.9801383951594	-3.1262685838954	-6.47028406083211	-6.1008991548387	-0.373175203747257	-6.32132109291113	-6.61364622280426	-8.64797581081817	-10.274977797209	-11.3026378665697	-11.167791998357	-10.4754084314028	-11.5564772201627	-4.06662798620351	-3.57915295593209	-2.93582374014977	-4.19455885700701	-12.5959925156551	-11.3179520892943	-0.970592643572369	-5.60676449867652	-5.66940304723488	-6.61419297135465	-1.14581489621444	-0.866143761242053	-4.16723939215481	-5.82971178076798	-6.06611795278886	-14.8697042700546	-15.3213109901543	-15.528419495804	-7.68150471052857	-14.0416420785274	-14.1459163940625	-7.05096102683695	-13.7138577187349	-13.6620857293759	-2.99380785506669	-3.94345667207656	-4.09599199385883	-9.26175006145147	-9.96330376753169	-9.9542153780453	-17.8156235858385	-16.2855737204449
-11.0724597668318	-11.7362184135554	-11.7309288998987	-3.56684506587162	-12.2579110721669	-12.0929569435679	-3.50123058989868	-6.97688700959404	-6.71356531220584	-0.629369678087388	-6.33524766490063	-6.63183054088769	-9.28995265462945	-10.9052722014628	-11.7617555415976	-10.9626883363892	-10.7785401040546	-11.8010435372852	-5.28312687148024	-4.57237025568089	-4.17010193127227	-4.27664152116643	-14.0020402696135	-12.8388915279161	-0.999204632413646	-5.89257692471864	-5.92129695902106	-6.88554471968338	-0.587324232883877	-0.73115860706638	-4.13651436915658	-6.11891341547443	-6.16292113345712	-14.7097666884708	-14.9496943686645	-15.197006141318	-8.23928589267416	-14.3197801841783	-14.4116045920741	-7.48674453624806	-13.9000931781413	-13.9016131195352	-0.83306387097609	-2.04365330458903	-2.2034967480066	-7.61502196540689	-8.20834521822807	-8.19791000580869	-16.0658303872752	-14.5495137777941
-11.3923075318382	-12.2908786902762	-12.2797833057222	-3.81282459696635	-12.2842627324862	-12.2069698972635	-3.95790361855757	-7.38351662995351	-7.3348550992991	-0.885534809385135	-6.32167474083875	-6.6377864693164	-9.87352080258366	-11.6396474174968	-12.2929454992051	-10.7573461027713	-11.0809219946855	-12.0463608617266	-6.53490942616045	-5.58104309210238	-5.4430453718305	-4.16380233348467	-15.142310374071	-14.2045655274126	-1.06505847156831	-6.18335800876618	-6.20498165237827	-7.08153321014152	0.229116304682497	-0.167206849606337	-4.55034048744474	-6.52470142577874	-6.40057881037619	-14.5423552260516	-14.5449584954897	-14.834037725027	-8.82384092873621	-14.6044163134148	-14.687061128832	-7.9412909683494	-14.08169384971	-14.1385119106217	1.17367377463634	-0.254281470604113	-0.414073432689293	-5.94645363746623	-6.36646070990771	-6.39362713274238	-14.4333624923495	-13.0736842739259
-11.7026890322138	-12.8045173385631	-12.7755939132965	-4.11448953532313	-12.3245704337259	-12.3326916863336	-4.50063206227191	-7.79722612177188	-7.96165687999573	-1.10124243155221	-6.31038624570808	-6.64138487711923	-10.3776724778709	-12.3612652256922	-12.8347347002274	-10.5318324546946	-11.3573491336791	-12.2899266872318	-7.74414121258452	-6.68532378075828	-6.74597399863802	-4.13401918232698	-16.096673547505	-15.4265071873712	-1.15274127110976	-6.46966704687847	-6.50368806614359	-7.21114357323656	1.12083262131714	0.633486177077262	-5.47966379280825	-6.94512019403207	-6.73702824455522	-14.3931478690314	-14.1302842593277	-14.4349110950592	-9.45496264385993	-14.8855231947227	-14.9623684629767	-8.40133278319108	-14.281915425498	-14.3808365391756	3.02774493261816	1.42124397340238	1.27376304471589	-4.31960449640736	-4.47902062473007	-4.57100921013323	-12.9294099044479	-11.7888648069095
-11.9893160550565	-13.2571984333905	-13.2263012887521	-4.46100594277298	-12.4053991112197	-12.4804262217794	-5.13977662450172	-8.29709683134534	-8.60319539035502	-1.27084715003464	-6.32620823563597	-6.65230711917862	-10.7895548912294	-12.9922163200792	-13.3314257355764	-10.2714112152032	-11.6008610544568	-12.5306698695007	-8.86717980375464	-7.91939159920511	-8.07905712526599	-4.3898155192287	-16.9820348174595	-16.5348647516288	-1.27829364339796	-6.75352934750682	-6.80364155215376	-7.25773042679765	2.00119809771983	1.51967442717636	-6.87199426328063	-7.33568188153087	-7.13405535081369	-14.294553568485	-13.6987169212873	-13.999155554822	-10.1447450950424	-15.1572039360177	-15.231176835378	-8.86372647646384	-14.5122055121461	-14.6355291808972	4.74031252421872	2.98550369413709	2.86519250606793	-2.76543698780406	-2.62374594756773	-2.76852028250119	-11.4903742179137	-10.4641694082155
-12.2358269339566	-13.6536721540517	-13.6380776721718	-4.84279095978986	-12.5472113384384	-12.6584442727775	-5.88036819721778	-8.90456374878582	-9.27397391982634	-1.43698409808763	-6.37503821878914	-6.67706510625204	-11.1082230033803	-13.4939773264952	-13.7410220855465	-9.97129895219055	-11.8237601307896	-12.7701473639885	-9.89852772163961	-9.25946584147124	-9.4426765193003	-5.07249644921015	-17.8987947691646	-17.5647328626933	-1.47733691244537	-7.04018777489415	-7.09338675941781	-7.24048041311765	2.8529501180862	2.40079900146938	-8.56954420400874	-7.69894819176135	-7.56232217342293	-14.2631233273454	-13.2178161770325	-13.5307413864198	-10.8661337690383	-15.4166245589135	-15.4900319683328	-9.34733216429419	-14.7753378568414	-14.9066022970304	6.33536985260267	4.44727907038259	4.37046999025603	-1.27524397276052	-0.886582556792476	-1.01475472343808	-10.0109600423073	-8.86366163837157
-12.4298831345441	-14.0197001500415	-14.0146415942364	-5.24947850361869	-12.762745051745	-12.871533835983	-6.716596261246	-9.60338094146445	-9.98664494770205	-1.64741062573797	-6.44587230272417	-6.71906608344796	-11.3242206396106	-13.8509474892935	-14.0416976576036	-9.63834661616453	-12.0450514089045	-13.0126992144514	-10.8559863472781	-10.6432701215297	-10.8321655976195	-6.23843471956661	-18.8876681219635	-18.5437445575335	-1.78729510591615	-7.32730349779408	-7.36280656300471	-7.20590624913032	3.67846849981185	3.23889606447157	-10.3683390673928	-8.0537222398724	-8.00335018216494	-14.300671356756	-12.6710987103473	-13.0376835201591	-11.5502118333622	-15.6599423694205	-15.7377415574207	-9.89841755853756	-15.062938993301	-15.193784421933	7.84444071543797	5.82740175581264	5.8040209431182	0.19973039936626	0.71737501867505	0.685562347070515	-8.40448757607947	-6.95004859216574
-12.5667052671173	-14.3796053979177	-14.3573058984447	-5.67178361981571	-13.0520632528758	-13.1201693235713	-7.63144596783984	-10.3691075874718	-10.7464993864901	-1.87905534077572	-6.52647732102792	-6.781001740524	-11.427715459003	-14.0683703720261	-14.2343864615696	-9.28965295887425	-12.2820614466899	-13.2645426993152	-11.7573270867574	-11.9991917887092	-12.2362597401322	-7.77569833169301	-19.9235864769285	-19.4842032424522	-2.22586670493859	-7.60179594075314	-7.60237707544662	-7.16426880994008	4.48376069130089	4.02907845523458	-12.0827802456647	-8.41805691370708	-8.44873049312524	-14.3939724226818	-12.0895166013893	-12.5307153071416	-12.1388067476937	-15.8847899578666	-15.9748329578069	-10.559657024429	-15.364883607532	-15.4917145783476	9.29627951723022	7.15033505787322	7.18131491499544	1.72965251640125	2.27206816696015	2.35121641065169	-6.64243423452647	-4.93446004482745
-12.651219182205	-14.73704592416	-14.6657357774716	-6.10300750560393	-13.4029875783719	-13.4004244998626	-8.59408204347445	-11.1996350544837	-11.548466174022	-2.11819480667228	-6.61701707034636	-6.86668544825786	-11.4281455684369	-14.1852879915248	-14.3404185880894	-8.94996731253759	-12.5449840731862	-13.5321705445409	-12.604811585281	-13.2948851141751	-13.637998602452	-9.35482981448227	-20.9322819329719	-20.3810047341567	-2.76127575945184	-7.84392322032548	-7.80301433272341	-7.10330935332186	5.27384901977675	4.78177927830409	-13.5820759947276	-8.79384308462556	-8.89740879328317	-14.5091191456028	-11.5317919672951	-12.0209415654071	-12.6042687923618	-16.0939206169774	-16.2030166291797	-11.3140632259533	-15.6674514886917	-15.7896079056512	10.7085883625029	8.43922780149447	8.51468637557159	3.36943282847921	3.89259014085559	4.00955407552711	-4.7566555975048	-3.07293982152139
-12.6979597619487	-15.072403176224	-14.9393756002122	-6.5390586090665	-13.793152887621	-13.7046119978811	-9.56137689086622	-12.1010931813638	-12.376838615319	-2.39194945168055	-6.72021193228186	-6.97921532636401	-11.3587546854787	-14.2631753242095	-14.3950013000656	-8.64786279006726	-12.8457018468308	-13.8205852862456	-13.3849262929566	-14.5440851203383	-15.0163561108202	-10.6888007032494	-21.8364163077212	-21.2144880284973	-3.29650195914984	-8.02966714623455	-7.95653318707569	-7.00182384811699	6.0530069251427	5.51262136705768	-14.8066687222018	-9.18666097058945	-9.35208437436079	-14.6212004341776	-11.034103147597	-11.5170340880142	-12.9413777624424	-16.2912882621387	-16.4245020281892	-12.0726968062941	-15.954376933794	-16.0712799633635	12.0845100409629	9.70619784635859	9.80992465086628	5.11479246212193	5.63533765346688	5.67789735161845	-2.79519441278795	-1.4066037030175
-12.728290958998	-15.357115769318	-15.1792796833503	-6.97940512010657	-14.1915230822943	-14.0224980409517	-10.489467326633	-13.0598371280158	-13.2076007237183	-2.71481842857002	-6.84744061521253	-7.1144241391016	-11.2624484083999	-14.357795972917	-14.4387962002381	-8.41179654533268	-13.1924846652224	-14.1319105145589	-14.0820274797022	-15.7741198473302	-16.3475236614072	-11.7024608609654	-22.5823514349696	-21.9558824123121	-3.73904727797524	-8.14156215998084	-8.05643112616995	-6.87257427743296	6.83142035423605	6.23916114044999	-15.756418676166	-9.60526990286181	-9.81558721229519	-14.7185938234941	-10.5881216130004	-11.0230316440927	-13.1618022963917	-16.4806314504553	-16.641044397638	-12.755698883068	-16.2050067294502	-16.3154019014399	13.4142856903393	10.9526904325442	11.0652809162921	6.89732424202947	7.4484892590025	7.35512557452854	-0.78238292388145	0.227322793945085
-12.7657446057573	-15.5726650405157	-15.3898306960949	-7.42849099162342	-14.5729789704717	-14.3428428494513	-11.3429056083192	-14.0207867431322	-14.0128014819374	-3.07058409827657	-7.00717486484985	-7.25195691753685	-11.1599544028182	-14.495690127192	-14.5101169688732	-8.26595773594297	-13.5814069903858	-14.4647709750067	-14.6978239736613	-16.9831781254292	-17.605761283367	-12.4304777893913	-23.1471196651394	-22.5727044476193	-4.04867793960537	-8.17329024411614	-8.0985497959629	-6.74593630234589	7.62617224420302	6.98050681573019	-16.4611541290484	-10.0588120999417	-10.2878390446657	-14.7895197406232	-10.1539474188072	-10.537594063581	-13.285347036985	-16.6669619078623	-16.8527357276606	-13.3213989558682	-16.3934482703437	-16.4959165058588	14.6811283870672	12.1666068550629	12.2735308432567	8.64159025928754	9.22050894727263	9.02852212645804	1.28175882988555	1.9954735466024
-12.8324025039643	-15.7205219536759	-15.5797001307667	-7.89646479746208	-14.9166286189051	-14.6549749408884	-12.0979787093046	-14.8997151239812	-14.7660340300636	-3.4562851961982	-7.17294810839261	-7.34894395619753	-11.0763753260849	-14.6872980696233	-14.6393288190776	-8.22643796898686	-13.9981832334592	-14.8146077330697	-15.262089025783	-18.1284929955337	-18.7643047386032	-12.9180495807142	-23.5238804631832	-23.0322132528412	-4.21987778696913	-8.13119268686569	-8.08124419570098	-6.49712581725443	8.462236928546	7.75617288103879	-16.9539178395346	-10.5447035703658	-10.7637814060015	-14.8154082805645	-9.69850164934433	-10.0547790311761	-13.3319091020887	-16.8592629581516	-17.0567343156786	-13.7527884132722	-16.4889229020282	-16.5825895960066	15.8692519810882	13.3287715350177	13.426329522457	10.3303557773934	10.8767008852561	10.6881913862712	3.41111406128557	3.90567823460916
-12.942985507105	-15.8246101524465	-15.7615651387019	-8.39489940253594	-15.2135214485411	-14.9501260755887	-12.7405799025597	-15.6192373407124	-15.447596632445	-3.89309367575148	-7.25582209603118	-7.34082049822217	-11.0100768066367	-14.9430871602722	-14.8456640212026	-8.29834397449357	-14.4173855132707	-15.174783557785	-15.8240008463042	-19.1559626121084	-19.7967121395852	-13.2002052847102	-23.7082375347953	-23.3022347704411	-4.26257028692138	-8.02651765934343	-8.00490300729034	-5.88660374486795	9.35637918638883	8.58320816978351	-17.2630507155862	-11.0411599587813	-11.2324431607147	-14.777636765145	-9.20963651745871	-9.56567334587784	-13.3192826826169	-17.065011473152	-17.2462717026046	-14.0438979973336	-16.459938434177	-16.541688783625	16.9712006731687	14.4280182280074	14.5189425503298	12.0018743726528	12.4452698004172	12.3359604102208	5.59976510510707	5.82129952744131
-13.1007901165516	-15.9237941962084	-15.9504283295863	-8.92731915351107	-15.4623514180431	-15.2223207984601	-13.2452921978986	-16.1438899647325	-16.0477537833254	-4.4182985423237	-7.12008183889122	-7.14961758482298	-10.9645797349733	-15.2807265081166	-15.1358425761495	-8.47519525693129	-14.8181472100305	-15.5380985982088	-16.4277806859345	-20.0185007003745	-20.6784997421294	-13.301340771465	-23.687786414981	-23.3498155328861	-4.19841475263855	-7.87101772902143	-7.87095212923078	-4.61506266704215	10.314747110888	9.47322995359647	-17.4198681989219	-11.5201163325609	-11.6771661181736	-14.6597550600943	-8.69355578782464	-9.06000770189294	-13.2608638629188	-17.2782980666244	-17.4103232982671	-14.1896970914974	-16.2685745262931	-16.3368042228957	17.9906364275381	15.4655511040776	15.5532155904489	13.6975353463797	14.0171916342827	13.9821629628276	7.79937478986884	7.62423392951982
-13.2971628627196	-16.0543946234015	-16.160846371899	-9.4809369635522	-15.6698779948867	-15.4687055065569	-13.599455551519	-16.500898760684	-16.5668982841933	-5.06069290441751	-6.65306607410097	-6.69458092271013	-10.9675257160154	-15.7051617473115	-15.5038612368443	-8.73958534747352	-15.1934725411679	-15.8981956542205	-17.0778774113887	-20.6884576259708	-21.3884729362754	-13.2354685498685	-23.4413971416149	-23.1388641045193	-4.05097877627842	-7.67358248952585	-7.68064793398526	-2.4032284675758	11.3353965291633	10.4314666165215	-17.4561883342954	-11.9548716765816	-12.0768521559018	-14.4493176666078	-8.15555505326254	-8.52721336890695	-13.1643404691499	-17.4716166935829	-17.5341878593161	-14.1821048577328	-15.8745620059559	-15.9298080955659	18.9422676478191	16.4514679338048	16.5375187144396	15.4177566975906	15.6427477428687	15.6349629124998	9.92983753894588	9.30561965682034
-13.5131140728549	-16.2467987103819	-16.4037082344357	-10.0333042708346	-15.8435607232187	-15.6892888487843	-13.8164485697991	-16.7644414735259	-17.0123291803124	-5.79956680748986	-5.82544007796823	-5.8983406950241	-11.041851082549	-16.1847188855871	-15.931511119322	-9.06496934226383	-15.5425842687564	-16.2503952728148	-17.7217790745501	-21.1409941815734	-21.9090517267309	-13.0136334159649	-22.9331875813904	-22.6281470489505	-3.83880627461973	-7.43177671921826	-7.43400315451659	0.872242107583464	12.4086645916664	11.4585447502383	-17.4015777515993	-12.3269471445875	-12.4079763806256	-14.1414590209082	-7.58323289272184	-7.95684794375728	-13.0324728356857	-17.6097892789396	-17.6009324594527	-14.0078034041216	-15.2391245904586	-15.2819857303829	19.8474615361009	17.4005001826998	17.4838415101699	17.1182080372295	17.301243374716	17.2919274218721	11.9133541177422	10.9098558288171
-13.7230414848535	-16.5157665198625	-16.6833664283326	-10.5659483021259	-15.9882593410096	-15.8861280321021	-13.9182298429405	-17.0203158793488	-17.3924673982737	-6.50778429528099	-4.63447306001526	-4.68665568798469	-11.1823657768549	-16.6612266579823	-16.3889669028431	-9.41865152415863	-15.869727551098	-16.5916943668883	-18.2792454560254	-21.367242268459	-22.2251741550312	-12.6315410706383	-22.1207045321618	-21.7708518613492	-3.57792818852489	-7.13837388792981	-7.12905543566077	5.13718316959427	13.529036883026	12.5543164178479	-17.2805607524159	-12.6173083901528	-12.6470609492062	-13.7347408460345	-6.95758324387377	-7.3385620381965	-12.8650137087555	-17.6599282861102	-17.5933327485084	-13.6460264396056	-14.3286340800854	-14.3554100182489	20.7283752565543	18.3228413649229	18.4034812959438	18.7356125161748	18.9523438801268	18.9391439822903	13.7067738570467	12.4430581396129
-13.8988393207284	-16.859775553362	-16.9958019882841	-11.0676549566174	-16.103777011813	-16.0620295863692	-13.9292965022884	-17.3192424617117	-17.7101832775838	-6.94702414103778	-3.03080922743632	-2.98745113154487	-11.3334522440048	-17.0775153112154	-16.8342817908253	-9.76551579868045	-16.1757278488225	-16.919921362181	-18.6701938020486	-21.3683198326209	-22.321819565636	-12.0664486468454	-20.9621191416269	-20.5165557462878	-3.28020717785341	-6.7784915927058	-6.76147293780757	10.2403803037336	14.7027174734343	13.7225882517363	-17.1106913454167	-12.7950407395657	-12.7732430199051	-13.2296445641483	-6.26167761948627	-6.66176270471871	-12.6599249696116	-17.5990470208688	-17.4957258137404	-13.0684733762128	-13.1188067186685	-13.1147082298605	21.6052967896386	19.2204614029115	19.3032635066396	20.2182764030137	20.5599741215007	20.5558433626509	15.3142231515257	13.8351523125044
-14.0144664595094	-17.2542995468075	-17.3282523192656	-11.5327945503653	-16.1886174242042	-16.2188499120475	-13.8742853384553	-17.6502175367291	-17.9570958146323	-6.81367515265971	-0.932306383629086	-0.738246940452605	-11.3951858419282	-17.4054019963033	-17.2106701353698	-10.0719074858143	-16.4595119254064	-17.23223800002	-18.8258746045613	-21.156098365539	-22.1807257909919	-11.2707933167375	-19.4091135274726	-18.8159380983466	-2.9536237386297	-6.33720736763353	-6.32429319039452	16.080796707337	15.9475183379842	14.9761081079683	-16.9035625541395	-12.8260004540506	-12.770530871883	-12.6300330655979	-5.49632262936117	-5.91506435683837	-12.4133519804607	-17.4144154282777	-17.2951793796544	-12.238337714834	-11.5906661451855	-11.5294216066866	22.493821907402	20.0912943476513	20.1838198211419	21.5535034024958	22.0974515101252	22.1194580592403	16.7763336603253	15.0378508294484
-14.0490312303079	-17.6581338851018	-17.6602657061873	-11.9584690950593	-16.2410303089665	-16.3555019688287	-13.7733074865518	-17.942230981053	-18.1101279860526	-5.80791709946411	1.7329407831859	2.09346070097994	-11.2640078748507	-17.6198959980257	-17.4417094814586	-10.3090649206573	-16.7212767956269	-17.5232831236743	-18.6973745640826	-20.7253665649896	-21.7772441133508	-10.1697116443745	-17.3940661221834	-16.6280013676713	-2.6035687108683	-5.79907194906186	-5.8075147358058	22.5034233683264	17.2695316009182	16.3411053074422	-16.6648563072814	-12.6824261037797	-12.629322719044	-11.9383753012562	-4.66732642134557	-5.08568157923263	-12.1212671530077	-17.1003152029189	-16.9815626276536	-11.1104805289181	-9.72205049509002	-9.57707453874907	23.4029523347323	20.9287764926975	21.0403867339183	22.7665207441447	23.5650510762775	23.6081866594306	18.1424669473455	16.124124911562
-13.9895199853338	-18.0192778887243	-17.9657810780043	-12.3435833086713	-16.2646152642755	-16.4658194066084	-13.6366147451147	-18.1028665937963	-18.1307567848462	-3.70986530876664	5.0196053822	5.48207775677128	-10.8672252642937	-17.6568072750708	-17.4266311185946	-10.455710116444	-16.9541940836892	-17.7832441488492	-18.2596281896328	-20.0478911344256	-21.078430373565	-8.66421868729369	-14.8431641724219	-13.928894868698	-2.23229562601601	-5.15634131695489	-5.19735531438751	29.0803928163041	18.6754028499156	17.8578641408113	-16.3946347808089	-12.3539328457272	-12.3468086754612	-11.1495479377372	-3.76762251144765	-4.15905870919515	-11.7791980468367	-16.6571457462007	-16.5463457151134	-9.63390751777126	-7.48371734537019	-7.24685284486659	24.3428166270879	21.7282548342719	21.8654022826686	23.8846643308572	24.9729698278008	25.0018566274306	19.4432168838268	17.2140471094157
-13.8278069492251	-18.291273367762	-18.2155248872198	-12.686499490191	-16.2617804073603	-16.5365041620556	-13.4603252686441	-18.0504566208102	-17.9664912136576	-0.446098718965459	8.88175237424292	9.32262507878768	-10.178133116321	-17.4048364310205	-17.0394633933679	-10.4993907070427	-17.1450389438713	-17.996059445221	-17.5045796666787	-19.0766204200159	-20.0432502548767	-6.64070467894645	-11.7148366713615	-10.7209072608278	-1.83493304259244	-4.40302997569512	-4.4752714332397	35.0239021034293	20.1916043650775	19.5690207313071	-16.0890545668079	-11.8580943958296	-11.9260990470196	-10.2493626652013	-2.77218222246768	-3.11905320364795	-11.3809149432708	-16.0805589930543	-15.9802202826614	-7.7586423924433	-4.8423201783555	-4.54339476187056	25.3121500155287	22.4874390126033	22.6514964670728	24.9187026950957	26.3087199802646	26.2837340749522	20.6788600739497	18.3681549230963
-13.5571147039711	-18.4435315464233	-18.3789606240065	-12.9830753686969	-16.233483367741	-16.5454736748177	-13.2231384537332	-17.7321607449367	-17.5538837203412	3.87928122276018	13.0614023776878	13.4330733633632	-9.21678782532987	-16.7368809986697	-16.1359542600746	-10.4356492311408	-17.2642751849634	-18.1378270465943	-16.4267355877776	-17.7555302870137	-18.625391719728	-4.00732468640548	-8.02229432893953	-7.03982044518419	-1.3931974569028	-3.53804484162911	-3.6171611783676	39.6315121977969	21.8484154399089	21.4859630169998	-15.7422095408183	-11.229666723279	-11.3742196203163	-9.21575976469071	-1.64818466682088	-1.94879863220962	-10.9175386435258	-15.3591175011517	-15.2698233931124	-5.44360529643987	-1.78270617714802	-1.48983127664786	26.29006351696	23.2045175264537	23.3935732328671	25.8583329715997	27.5194376450686	27.4445381775628	21.8282802058441	19.5465862790597
-13.1722053714478	-18.4582515147317	-18.4252203632756	-13.2268401508893	-16.1712308757888	-16.4609970363815	-12.8848434945553	-17.1222530516547	-16.8225947610815	8.99589960152159	17.1740332178892	17.5871775332476	-8.03148275466942	-15.5181283938735	-14.5706852939983	-10.2648727183853	-17.2775786833094	-18.17546761636	-15.0111327802446	-16.0354161909347	-16.7786343879145	-0.744706279653332	-3.81709140115352	-2.95900989862657	-0.874826198328419	-2.55738335095846	-2.59347640443088	42.7216922156036	23.6464643207419	23.5315357923712	-15.3481889066299	-10.5076274510354	-10.6994439119886	-8.01922134823456	-0.379087392017876	-0.632105144361361	-10.3754201603863	-14.4782897643909	-14.3940456731538	-2.66647498209828	1.66715629968487	1.8708849582117	27.242787789299	23.8789779642708	24.0893977209916	26.6950192125196	28.5635052100912	28.4864688449907	22.8706954513345	20.6520772682685
-12.670836681586	-18.3154538337609	-18.3227979177613	-13.4088380443722	-16.0551594279512	-16.242024921221	-12.3866669809064	-16.2076818729426	-15.7005998752263	14.4786314399322	20.9253575029727	21.5657988770825	-6.65140410364663	-13.5918283427544	-12.2236684064501	-9.9881126964411	-17.1514217654702	-18.065682522405	-13.2260015453598	-13.8630752237926	-14.4642620669341	3.07271858990467	0.817882365591103	1.41112713340349	-0.232813501901115	-1.43928272306744	-1.37096788401116	44.4164103774031	25.4820701884745	25.4743679244208	-14.9015147364023	-9.71839898624746	-9.90866091236472	-6.62260980385	1.03868416035991	0.844876229456574	-9.73309411731115	-13.4216329812215	-13.3206140852182	0.562457991191597	5.42187633748365	5.47712507102661	28.1316291791267	24.5114711058863	24.7389169799208	27.4296006365645	29.459276894719	29.4230759427089	23.8031286617163	21.6262216739257
-12.0515174252458	-17.9881610255727	-18.0382060825044	-13.5163560963801	-15.8447318102854	-15.8400402847295	-11.6579938092959	-14.9483199146671	-14.1209787871808	19.7991077786466	24.180069928457	25.1998637601486	-5.04507092530744	-10.7537440868883	-9.03117853739249	-9.60297328458684	-16.8519399828049	-17.7544936435855	-11.0221659690906	-11.1897063762202	-11.6595366213689	7.31502299561429	5.75856525919222	5.92943086977861	0.589076917061474	-0.124672773848488	0.0835187854981978	44.8573623906904	27.0040082040482	26.8885162451059	-14.3960529951677	-8.86505936205514	-9.00545229176455	-4.97637935825599	2.61204357866962	2.49195549851255	-8.95811817638296	-12.1735265414588	-12.0039443177396	4.18640845055032	9.35655036422403	9.25223777858923	28.9158346773937	25.104738819286	25.3430413964498	28.0747796434831	30.2719445835039	30.2730681873205	24.6441506123304	22.4835006212047
-11.3142892492696	-17.4490465212344	-17.5341683273602	-13.5307251025074	-15.4776660914847	-15.2025677496476	-10.6221826906693	-13.2542292308271	-12.0305056468222	24.4513172423796	26.9640720998006	28.3804890647013	-3.12156237801447	-6.82141129019012	-5.01083690766957	-9.09993022380833	-16.3467749481679	-17.177857473364	-8.34455713717691	-7.98561227442227	-8.36594002556541	11.8079756530491	10.8297482808205	10.4363129106022	1.64928575211561	1.46610945278026	1.79746936518506	44.0994944414615	27.559571655697	27.1780198040219	-13.82312833353	-7.93053298498564	-7.98933311673537	-3.01480934962877	4.36249120566434	4.31335148761147	-8.00564444242138	-10.7001277091694	-10.3854131535265	8.10527300658277	13.3369456429158	13.1101301739051	29.5591829549038	25.6548618380043	25.9026550123537	28.6404813531638	31.0562319584471	31.0511425134827	25.4237633842382	23.25616037734
-10.4512096440678	-16.6850833257808	-16.768191191092	-13.4266504436905	-14.8704749770006	-14.2781904689514	-9.19929179331606	-10.978051837478	-9.39931357862879	28.0994309064157	29.396439511448	31.0321548500323	-0.754863483255196	-1.81757835609692	-0.269118468001167	-8.46023300022518	-15.5875988752769	-16.2640588180871	-5.15214137994489	-4.26133687617437	-4.61565603782556	16.3282923693503	15.799649972558	14.7714490104579	3.00089985429145	3.39407310230578	3.78638636762072	42.1203850377712	26.4369844836945	25.69166381416	-13.1684533902837	-6.88625809985507	-6.85622028306612	-0.654053430342302	6.31491325844465	6.30655144655289	-6.81790932762098	-8.936668890034	-8.39720075097092	12.1876971842784	17.2388784124305	16.9615794879779	30.0487846947807	26.1587527254376	26.4182633188389	29.1292684933032	31.8151124050806	31.7618259926638	26.1638080374685	23.9657550499153
-9.43471543702487	-15.6872160823992	-15.6925174623686	-13.1728376779086	-13.9180205453251	-13.0225802888214	-7.30935242145705	-7.98039266082033	-6.22987940991429	30.6382078402226	31.4877508462287	33.0706183481291	2.18733620239023	3.89312866113439	5.01587324051813	-7.65584536388013	-14.5150694706597	-14.9385583617612	-1.44000711380307	-0.0799837931843825	-0.474838837907434	20.5934245821482	20.3957716200645	18.794044133072	4.67911903468821	5.66941205768259	6.04821464745985	38.8814219611729	23.1391398276199	21.9257678281505	-12.4090745934406	-5.70389759738855	-5.5998150668448	2.20230615712341	8.47345440864935	8.46199247851747	-5.32421861387281	-6.7840755053407	-5.97025537878504	16.2880683677056	20.9769219680479	20.7200949219786	30.3767669332225	26.6174166355618	26.8902031153884	29.5486341974296	32.5068684915557	32.4002735005478	26.8638847307784	24.6219769752796
-8.23193297452316	-14.4230645377633	-14.2563490527911	-12.7327353168319	-12.5220543347323	-11.4047290394785	-4.88104904042985	-4.21355433569462	-2.56268342577179	32.1351067810275	33.0250179083335	34.3791684532211	5.81698552696364	9.72436014623571	10.6321090812607	-6.65093825009968	-13.0506767814318	-13.1315934379107	2.74406181307883	4.45526802245966	3.95733115651214	24.3043310043058	24.3743910555891	22.400979722695	6.68804722765795	8.2577732425311	8.55997382518417	34.4454614438735	17.2214353068317	15.7765222292433	-11.5109616763567	-4.36372002995031	-4.21334772135492	5.65085012874375	10.8080764906351	10.7639296857951	-3.44275235546716	-4.11703119396436	-3.04599777261534	20.2617672359678	24.5027712097212	24.3064848730887	30.5511476000314	27.0298018240141	27.3190279153773	29.9193080450671	33.0878032095708	32.9587546023411	27.5020786155142	25.2136435044772
-6.7873301736295	-12.8149192638065	-12.4108276098143	-12.0662574326729	-10.6139872958057	-9.41237096333351	-1.86432382792787	0.223445722267162	1.52354281816044	32.7229061180413	33.7009179983935	34.8241723371105	10.1949779786806	15.2339379672195	16.3754781495153	-5.40460828536033	-11.1170356742548	-10.7881599531859	7.29359454982495	9.21302138014732	8.55428539846002	27.2485705922093	27.6396197371713	25.5373234924386	8.99950450144567	11.0901670762667	11.2774014298144	29.1392616018159	8.28289385758258	7.74362622274849	-10.4272080056384	-2.85890573889476	-2.6910794645139	9.76606292698368	13.2864620161906	13.1925145186443	-1.09641005284522	-0.816781842298631	0.409858719558969	23.9771600908843	27.7837705112964	27.6518381851783	30.5981671324955	27.3963795338734	27.7056200467715	30.2632267825486	33.5465129238126	33.4337154637161	28.0436271739949	25.7091826351785
-5.01155050751396	-10.7526539595345	-10.1164786496569	-11.1327403982819	-8.18001454243112	-7.05558978518413	1.75394672492459	5.10173330665504	5.917830918438	32.5102344232868	33.3093837230421	34.3025906702254	15.2779945760297	20.3980109930128	22.0761592338861	-3.87421552439638	-8.64896236945087	-7.87919084435856	12.0510706834528	14.0359005704643	13.171939280928	29.2931625255334	30.2767280807987	28.1956965237004	11.5551470103236	14.0758133157084	14.1376415828448	23.5293673427141	-2.71775843588112	-1.07769008123243	-9.10038462486093	-1.19083236303741	-1.0291277314898	14.5648411605959	15.8882270546182	15.7266180343223	1.76458647244165	3.17819081438196	4.3940648378207	27.3303339952659	30.7790981638643	30.699090615047	30.538307799619	27.722141243556	28.0506894886592	30.588549205298	33.9008831124961	33.8286442723012	28.45115614458	26.0938112125688
-2.81866519036967	-8.15038937762933	-7.3519374423935	-9.89493361712482	-5.26465024367801	-4.36784123312503	5.93550086511626	10.1422347677974	10.4880248131717	31.546065980898	31.8294990910977	32.7927905073278	20.8636651467533	25.5002011126699	27.5999476468164	-2.01995392284419	-5.61135498523115	-4.41192320881847	16.8284193140545	18.7361298437831	17.6616516827872	30.3752552869069	32.436350671055	30.4047579827901	14.2708753394075	17.1092582197973	17.0642189702299	18.0060451853352	-12.6804807295163	-9.33467132645345	-7.46966216520573	0.62777192084183	0.774523340523736	19.9629897891631	18.5920606258711	18.3465289358847	5.14199624114288	7.83651479441312	8.85635299498325	30.2555911392497	33.4335700733702	33.4034487040175	30.3895014268741	28.01793602853	28.3536283411965	30.881521706688	34.178023680641	34.1513146347755	28.7108009256285	26.3792669006791
-0.154872674093795	-4.97574516271056	-4.12207946635629	-8.32353457206403	-1.95962669388938	-1.40405824959102	10.5825870637912	15.0963693182149	15.0941917353208	29.8326908368347	29.4029573907417	30.3801797469818	26.5846106412274	30.7049517886201	32.8318700178638	0.189312823430591	-2.01156598970735	-0.436982593434895	21.4344373186656	23.1113255327188	21.8842336871983	30.7484722698587	34.2143978810969	32.2111431772774	17.044834167271	20.0819871411963	19.97314361675	12.5060836091866	-18.7489492100708	-15.9670985650067	-5.47859146957382	2.57924676158433	2.72061315608903	25.7403721534344	21.3387478197127	21.0353616455466	8.97916538626807	13.0357179989078	13.6965782491214	32.7238861359996	35.6954470811287	35.7318190818335	30.1559777488513	28.2857706802832	28.6111822583872	31.1085881784645	34.3979684156447	34.4073673717044	28.8321450353901	26.5883319034127
2.9826164617919	-1.25235073264986	-0.4635951939145	-6.40093527951315	1.60264448721181	1.76395350878536	15.5424482268797	19.7944547927213	19.6012854306083	27.3583590812553	26.2666304156407	27.2466093273041	32.0083619663534	35.7766461031877	37.6598792690968	2.76934513613543	2.07810397010416	3.95005533712454	25.7030176451717	27.0007571179507	25.72253139682	30.8778754168572	35.6330862910829	33.6609183547322	19.7659154755902	22.9003034607283	22.7789464854482	6.61340745391875	-21.2196811083453	-20.6065790006453	-3.08347450658042	4.64524847898522	4.80928212552404	31.5771696745907	24.0400627965641	23.7778281318551	13.1592931102704	18.5842654862095	18.7703009466052	34.7186532676691	37.5367646108993	37.6612465857887	29.8348269772543	28.5191096180506	28.8167319970707	31.2289677265534	34.5689501697578	34.5938370861964	28.8433093287014	26.7184065498818
6.53414208829815	2.950476116786	3.55368258855016	-4.12437534790792	5.26595223976021	5.05410367479769	20.6231551462022	24.1502704783333	23.8886608208284	24.1312860883966	22.7045487210248	23.631022728857	36.7712834473505	40.2789066898413	41.9722375719513	5.71478291698201	6.51359755659831	8.61423916882317	29.5156523854925	30.3156461854583	29.0901326697032	31.2038733311099	36.6851130962273	34.7855481606371	22.329109363412	25.4911014154492	25.3997643715745	-0.198611895207744	-22.7470393709204	-23.5358978519801	-0.260840422374724	6.80970676249386	7.04017753577955	37.1414049490442	26.6534260685245	26.5553406268002	17.519003135097	24.2312390116394	23.9026948746309	36.2010256394887	38.9599211168304	39.1763742011673	29.4221100272426	28.7009568244681	28.9607498970915	31.2208545886735	34.6774450645133	34.6960563166708	28.7619881542536	26.7489135514832
10.3908492651941	7.50778294688594	7.83030326633336	-1.50790397948788	8.8695969613393	8.3814873553181	25.6171519128355	28.122819326552	27.8553522812243	20.2079448170864	19.0081039397157	19.7785273478314	40.6433552587284	43.9325521482366	45.6682696990176	8.99471043871071	11.102413769293	13.3937674384119	32.8083901531329	33.0438878727159	31.9348022614422	31.8389049095675	37.3704890537511	35.5947464294523	24.6427679659277	27.7970592343096	27.7610671704043	-7.95636189686741	-24.7095408834137	-25.3054155000051	2.9863761218238	9.06689745154101	9.41140005698265	42.1364288748948	29.2533574225713	29.3378260530281	21.8748698141932	29.6815851935309	28.908707442952	37.1412868327274	39.9864061108199	40.2662636177797	28.9138601035461	28.8076512419837	29.0322896866648	31.0804103191442	34.6857223073627	34.6897778409311	28.593952688475	26.6742619827326
14.4212428532256	12.2399723414001	12.2452845922579	1.41743125249982	12.2819257611194	11.6654970520471	30.3255603666471	31.6777712898115	31.421469720768	15.7040068362117	15.4009459281246	15.8963331887584	43.5228125596905	46.6952033877921	48.6713370674536	12.5499105719267	15.644968871795	18.1177282843365	35.5585490384248	35.2216541419941	34.2366666798536	32.3315517237612	37.6931274135315	36.0760112445841	26.6288883692095	29.7735680436127	29.7981082409147	-15.6505139114309	-26.5013308199257	-26.371677444371	6.62569792917434	11.4285574247666	11.9170294116439	46.4063030230939	31.9636452549259	32.0750509357744	26.0533957800511	34.6400566862217	33.6153353117616	37.5341522033219	40.6311218974862	40.9212083047951	28.3134280121988	28.8261697977074	29.0207558000211	30.8078822659952	34.5492237385727	34.5477406556626	28.3404854900086	26.5173837238413
18.4845132533292	16.9330582758401	16.6672218700079	4.60517245591595	15.424808237456	14.8354733217093	34.5736959220826	34.7665102942651	34.5267842672938	10.7965860642095	11.9766752779178	12.1315206702512	45.3979421835827	48.6440564481281	50.9330536344534	16.2917466753716	19.9796409778879	22.6255982548892	37.7611615236061	36.8913576951711	36.0025557798337	32.2046429977602	37.6389591355212	36.199234353417	28.2299271053341	31.3720556365023	31.4573686437887	-21.7494561801696	-27.544418093941	-26.9884492798591	10.5978148413452	13.9288303277101	14.5434967174038	49.9331844688431	34.781834722394	34.6922209073586	29.917345798201	38.8873912510442	37.8809592976961	37.3912989062061	40.8838462843728	41.1303588551938	27.6374611989756	28.7491009363731	28.9172238585168	30.3880651733583	34.2370996898974	34.2474744956296	28.0051013357992	26.3024221295642
22.4437581945897	21.391477129488	20.9662009060011	7.9963683828007	18.2858182176721	17.8341757479884	38.2213264195333	37.3404443077207	37.1279490936366	5.73032012259643	8.70182550808484	8.57649713372401	46.3083414824691	49.8585636062073	52.4259816685013	20.1053785459853	24.0034414211027	26.784488743872	39.4071116986975	38.0712931975932	37.2585526201931	31.2216063824482	37.1806794271882	35.9242264240082	29.408710733782	32.5411432848908	32.697303791532	-25.2278999794023	-27.9383056604672	-27.2825159377693	14.8217237353995	16.6107330538999	17.2656911627046	52.7615303997669	37.505618673909	37.0940762941596	33.3726460281526	42.3543685127716	41.6073013633846	36.7352030369098	40.7168862118017	40.8808118549269	26.9092264395343	28.5702468573874	28.7151487890194	29.8072364104541	33.7412504961528	33.7765621618845	27.5943210884791	26.0381195278468
26.1779224390292	25.4881882733946	25.0241265204561	11.5224028872089	20.8960938752851	20.6188834995254	41.1704942127564	39.3596650829844	39.1954196498816	0.806684254396206	5.5215218709437	5.29391007250316	46.3196991478185	50.3706695691909	53.1301830800845	23.8627278921774	27.6690760445115	30.5005435169302	40.4727979439672	38.7722385708334	38.0424200469494	29.3435827554101	36.2805810509219	35.209169358257	30.1358140874378	33.2395463218511	33.4884243638222	-25.9621609598032	-27.9942095804242	-27.3382443172882	19.1985343576915	19.4814764080295	20.0440792380483	54.9470280951518	39.8492181291954	39.1779933356749	36.3551989293051	45.124689838906	44.741664783406	35.5944465962386	40.0956744573332	40.1584302916057	26.1432055647592	28.2794633414245	28.4107070523832	29.0645141814894	33.066177233387	33.1333525527951	27.124425018629	25.7174695514421
29.589319883557	29.1701770786769	28.7417532596053	15.1071334061691	23.2955415674152	23.1604515781113	43.3624927861488	40.8115568804851	40.7107460010479	-3.64753621252941	2.50828242526381	2.34156160324149	45.5114546962996	50.1550574038036	53.0218909559539	27.440836348946	30.9530194511834	33.7226710214418	40.9337052228247	39.0179509655288	38.3968698676863	26.6865304151551	34.9053722753047	34.0182717478044	30.3977386242057	33.4537879399679	33.8126915921724	-24.4813129801303	-27.9158308779256	-27.2080873662714	23.6139921593599	22.4766596622263	22.8241094136627	56.5351220491187	41.5973824114271	40.8518277216486	38.8281434949298	47.3415236109973	47.2702565585873	33.9978480178064	38.9981361153521	38.9502597633877	25.3441248396614	27.8744459865338	28.0028501155739	28.1590612604185	32.2177865496923	32.3238298071637	26.6213248816747	25.3360563052216
32.6058018160306	32.4304992686393	32.0417993895859	18.6681428049473	25.4982019998656	25.4410053303511	44.7701209355609	41.7000193169601	41.6644285149708	-7.33119857260157	-0.141375036041849	-0.220254886646929	43.9722934556315	49.160991718262	52.0703336245947	30.73713168304	33.8231665756531	36.4386499377953	40.7854297846262	38.8416589102394	38.3637885309018	23.4594996028221	33.0441262186105	32.3274840369153	30.2043148086979	33.1887159849566	33.6621987477809	-21.567735895869	-27.7277370927691	-26.8756014567138	27.9375642633065	25.4648028420602	25.5386542154862	57.5550416775518	42.686860845531	42.0495690347853	40.7816090354336	49.1105267140417	49.2058788884146	31.9711019006575	37.4108184985009	37.248142483589	24.5130231669598	27.362615676675	27.4928024252721	27.0900151949378	31.2021387311726	31.3569950455981	26.1059174045678	24.8930496359776
35.1791201099081	35.2532977991364	34.8688359896941	22.1177821387924	27.4885620217943	27.4510680803253	45.3906591876793	42.0339817475074	42.0542413360496	-10.0465699229225	-2.29364873646998	-2.34137849855447	41.7973108921331	47.3504202781208	50.2443244961533	33.6769078758166	36.2424431717838	38.6657893658155	40.0537853222332	38.275219509661	37.9791695457614	19.8965029496488	30.7150659327354	30.1278527964367	29.58365650531	32.460115985249	33.0374557602515	-17.9146528140792	-27.3132605099727	-26.2271076219753	32.0251926413491	28.2815157535274	28.1132542275353	58.0198249988754	43.1689102932163	42.7389756769485	42.2249398338629	50.4600333256271	50.5743244905962	29.5392052308454	35.3322418796882	35.0530563744987	23.6527554910859	26.763055309978	26.8829125778739	25.8636422259323	30.0328478240935	30.2410287457074	25.5982382842675	24.3840538773327
37.2804041367097	37.5949862955242	37.1872456878409	25.3657244813269	29.2370395700214	29.1867987986428	45.2397691613837	41.8204560250117	41.8838661452478	-11.7561473349243	-3.98365747308148	-4.00145014201462	39.0810561660812	44.7123294207942	47.5263780726348	36.2132499313373	38.1831732030665	40.4391551401604	38.79181159028	37.3442514857683	37.2684859810592	16.1640901023182	27.9630714694947	27.4270313031878	28.5626357409803	31.2834726226175	31.9458035896536	-14.0361945103493	-26.4684577951289	-25.063151586781	35.7331015499408	30.7833912156111	30.4730635418111	57.9279717976143	43.1384702405387	42.9193265744409	43.172528709321	51.3692432183452	51.4031465510389	26.7297938891983	32.7749997455349	32.3797273508495	22.767203456401	26.0806138798003	26.1753747939411	24.4953393219639	28.7217474495837	28.9813718263312	25.1113375252627	23.8046221138587
38.8962559323206	39.394019216189	38.9785346081155	28.3248706647442	30.7192502739687	30.6477621393241	44.3445940266141	41.0708805031881	41.1617159854076	-12.5826833462316	-5.23462455313105	-5.22120334796902	35.9035780770187	41.2777356236321	43.9300371162026	38.322388529724	39.6381849823266	41.8004220019459	37.0682857501065	36.0760063588234	36.2426463910222	12.3738185416838	24.8369641447394	24.2501606462961	27.1527566168707	29.6812295054913	30.4006063558465	-10.4213838376305	-24.909603762065	-23.150876268321	38.9390448323873	32.8836017318022	32.549888614245	57.2661007395261	42.6912643957689	42.6116962812831	43.6470429951655	51.8101795525957	51.7147930966343	23.5772126674424	29.7606564190026	29.2610596129591	21.8556414962318	25.3027006458601	25.3715755529564	22.9910647636901	27.2808188664601	27.5806890293988	24.6279711432596	23.1611488867513
40.0288146581539	40.6093605415196	40.238742939221	30.9188178551863	31.9241903129302	31.8353794036505	42.7350962842358	39.8100051829439	39.9000481869489	-12.7479854907414	-6.02078393215778	-6.05853542549421	32.3133087328076	37.1234233173855	39.5156623381164	39.9977593133153	40.617032784983	42.7894677682695	34.9539696040929	34.5025546216347	34.8952192463731	8.5831479044132	21.3716090923204	20.6414242781907	25.3594203865471	27.6786339089171	28.4216584167418	-7.58621753514339	-22.3614274098687	-20.3025075068373	41.5572421685871	34.5586375330862	34.2878151925817	56.0114560351156	41.903862680691	41.8465466527051	43.6723171376957	51.7745072556594	51.524405861779	20.1236398268842	26.3151220649649	25.7517380399733	20.9091173990561	24.4167978469509	24.4722388727845	21.3595023391617	25.7070919014913	26.0400587885619	24.1158995342682	22.4663126058143
40.6931885270945	41.2501392615537	40.9759709365292	33.0875380480785	32.8481986689641	32.7520018849842	40.4389507140751	38.0660164462448	38.1146109832247	-12.479344517522	-6.48584886356533	-6.59189496555982	28.3148582630645	32.3618227995324	34.4004960133437	41.2450514646098	41.1450993848874	43.4394758028848	32.507702346818	32.6351595441764	33.2021839878662	4.78506082417329	17.5785656064034	16.666962356373	23.1990139719432	25.3055339901467	26.036869751813	-5.86785269054754	-18.7308803200785	-16.4603415147548	43.5423945239744	35.8166274806329	35.6465388078064	54.1339581588874	40.8155433380959	40.6533741066031	43.2665166984575	51.2620822810874	50.8414721352672	16.4212744549911	22.4725143699492	21.9302221472908	19.9117658213168	23.428096539591	23.477763252463	19.6424985639643	23.9890483922972	24.3606232900494	23.5441210325137	21.7251343774572
40.9134431190416	41.3690384314514	41.2078063445525	34.7896169864526	33.4945749637421	33.4004385700234	37.4796523059721	35.8651224097694	35.8251922633195	-11.9183069010556	-6.82304773270085	-6.89924196094283	23.8740832764541	27.1302373723265	28.7598458085558	42.0788733024992	41.2629419265769	43.7750789952306	29.7634533526655	30.4553101182367	31.1256627656762	0.925363549872468	13.4707372485416	12.418518799488	20.6934578409709	22.593244907292	23.2848366415395	-5.21054484426396	-14.1458881029346	-11.7697551121968	44.8836638828091	36.6757962809008	36.6021967916976	51.5992617525121	39.4045072686376	39.0552673700871	42.4394485991044	50.2523241774954	49.6739195749726	12.5359304449556	18.2947695538859	17.8980674976397	18.8463670079323	22.3415330422785	22.3880613091634	17.8851519415682	22.1309480092392	22.5449862429231	22.8920707734184	20.9327836568087
40.7181526865621	41.0321646577662	40.9584227303151	36.0013516866008	33.8671062057554	33.7837462333728	33.8812076437352	33.2214338585057	33.0573142470719	-11.0648268580355	-7.01361858953973	-7.04255818774622	18.9510404589593	21.5949214791711	22.8176303946645	42.5197359152015	41.0257256700036	43.8123807976004	26.719798800696	27.9128110681446	28.6225554486563	-3.07018988329175	9.09277716179163	8.01600077187582	17.8730116015921	19.5720882483001	20.2174644607823	-5.2265360282077	-8.89741365181986	-6.6222709832596	45.5941856132416	37.1454191999421	37.1461202556756	48.3753336750541	37.6033381323913	37.0686282978245	41.1940007098958	48.7006009789191	48.0330384091368	8.54923763380793	13.9063227482912	13.775858857464	17.7000787297658	21.1591547845292	21.2018314156303	16.1021743367814	20.1503943090952	20.5979019758524	22.1527508417622	20.0863734372398
40.1359469497273	40.2907843066429	40.255472867269	36.7136705081475	33.9732519384085	33.9051226526224	29.6777429573305	30.137353347119	29.845038487629	-9.80981433855632	-6.98333936099867	-7.06309245839251	13.5559887479078	15.9844305671041	16.8265151310093	42.5893894814133	40.4904096960025	43.5595599585653	23.341909354544	24.9388455444387	25.657840236801	-7.23066517407598	4.54923793109212	3.60667663131307	14.7817242137516	16.2808219242822	16.9015977196633	-5.49785811266852	-3.46648073160007	-1.64120391063112	45.7002556135195	37.2398071180014	37.2822123122498	44.4423000017539	35.3486083179083	34.7061961675693	39.5291639172654	46.5688996227926	45.9375274292177	4.55918418035823	9.50597041581084	9.69552060417359	16.4666601981739	19.8784242528342	19.9157703914763	14.2691678944247	18.0617958040731	18.5263863937797	21.3304899385308	19.1838342902728
39.1917353639355	39.1743569182455	39.1271538681188	36.9278977246021	33.8208896834954	33.7678062772973	24.9274681926094	26.6211055589779	26.234430076313	-8.08693867698596	-6.82078000413115	-6.98435892818583	7.80160763407281	10.5719133845218	11.0405109367716	42.30370358525	39.6968811930402	43.0171656103083	19.5851694839014	21.4700411714662	22.2205840576103	-11.4853851994192	0.015138001678654	-0.640828536921212	11.4739984392019	12.7813828305302	13.4185630396492	-5.80204902563406	1.4859612042219	2.43085896667934	45.2327315217449	36.9811816937406	37.0236497085782	39.8051128086034	32.6223511592245	31.9807481476527	37.4443842285927	43.8658585369218	43.4152105630659	0.678221306682108	5.33512636364883	5.78991292697937	15.1444441147265	18.498823874618	18.5243300968185	12.3328139048554	15.876709320445	16.3397964185405	20.4321281751243	18.2135980044784
37.9052367538917	37.7013442052336	37.5999427064005	36.651133615259	33.4191675860253	33.3749591326351	19.7231041703544	22.70117784978	22.2868784448397	-6.03009526996535	-6.63854299884825	-6.817795254652	1.91701154139264	5.62106737453267	5.6854930520061	41.6646267659414	38.6516124599372	42.1778451889799	15.4311486095484	17.4883363168702	18.3392512788911	-15.6598784783865	-4.27990558802638	-4.54816086869418	8.00826384574928	9.1660137230223	9.86098587413555	-6.10639043844844	4.85775091338233	4.96321215458047	44.2217921040578	36.4048721993937	36.3895203738147	34.5069059547795	29.4506937024426	28.9076127508516	34.9418619103452	40.6724086651753	40.5016915162739	-2.9727556689812	1.59855715305221	2.18146582002984	13.7326695603491	17.0143810922377	17.0203906408261	10.2403566096339	13.6017468659957	14.0501250371153	19.4562784923272	17.1661368572934
36.290608704965	35.8907756791309	35.6974564620114	35.8921356653023	32.7777592984836	32.7295800763599	14.1957393326363	18.4478324232987	18.0814152080988	-3.99567313693267	-6.40503767221572	-6.57004406860632	-3.79069781013008	1.34129704926673	0.934340018488136	40.6546975811748	37.3312756149513	41.0257923351276	10.9203972442766	13.0495610972687	14.09201856499	-19.4643983053607	-8.09467803465531	-7.94356691537334	4.44554573832794	5.56353270760922	6.32687812120193	-6.4408363724058	5.50083683730685	5.71712062829606	42.695187109968	35.5357564746483	35.4018197808495	28.63773516617	25.8808975862137	25.50583029592	32.0283327250801	37.1218877246395	37.2364444393496	-6.27548090539097	-1.61273132816316	-1.02805452814872	12.2297932301056	15.4100172851055	15.3968144448559	7.97581723012087	11.2408315827457	11.6719919641296	18.3923611775254	16.0442436856132
34.3559616017706	33.7603532018665	33.4407732058775	34.6586830304894	31.9092196185096	31.8345502081865	8.51680683773748	13.974048653512	13.7152675339356	-2.41010334080876	-6.04574241789854	-6.25187679577776	-8.99286222938336	-2.12220200349362	-3.10737374214403	39.2379021184696	35.7005673532365	39.5366810843813	6.1707121203099	8.31752830305609	9.6085042544941	-22.5637669021235	-11.2109215107086	-10.68080738597	0.851117974546094	2.10790996379213	2.91193981037124	-6.82282215920458	3.77281920087116	4.99624935122612	40.679592710959	34.3848765835763	34.0830151887184	22.3356529690719	21.9592439217149	21.799307838002	28.7138467102993	33.3489226292299	33.6580697212919	-9.12688578999924	-4.30247498094784	-3.76501995928329	10.6339076152998	13.6720489116102	13.6482973499825	5.5888182602652	8.80254430856173	9.22136391913084	17.2307661888907	14.8522443627673
32.1062123039595	31.3221643641551	30.850356971921	32.9570953791623	30.8231462621782	30.6929385012771	2.89501975936676	9.41631520645592	9.302359548131	-1.55871640314005	-5.58706903353987	-5.88485106194624	-13.3815582245155	-4.74653313562082	-6.40156555613826	37.3678842354788	33.7391708278061	37.679020807553	1.37389699346804	3.54978501138217	5.06094280857434	-24.6791000836076	-13.4446225951865	-12.6578621576262	-2.70305437517458	-1.08279675564034	-0.298310083600191	-7.24535764835197	1.75757551561228	3.51505796195959	38.2037619063888	32.9532698867171	32.4542213422841	15.7840011598872	17.7360800735999	17.819729870847	25.0088048067493	29.4439249960288	29.8011020127372	-11.4498831548627	-6.47965754826506	-5.98801403990436	8.94428037799307	11.799137626234	11.7725701243372	3.175387967399	6.3140139306768	6.71260487723762	15.9749542561274	13.5863568872504
29.5455094762364	28.5755703033596	27.949493978473	30.7940366946321	29.5259988422087	29.3086819990186	-2.43361865864898	4.91786117760546	4.96964790638118	-1.47447868870659	-5.13433765076266	-5.50069733256386	-16.7081260193387	-6.72180585407493	-8.96370492758449	35.0006885025941	31.4491892729887	35.4179218179374	-3.23123057786975	-0.954343178620022	0.645882451739812	-25.6403260212195	-14.6588489757572	-13.8319642251764	-6.13304218117877	-3.9364410239079	-3.23477823910333	-7.68101606498129	0.895362020943422	2.04651157367828	35.3017374997551	31.238911984241	30.5339149629222	9.20342883871996	13.2709647975826	13.6121030780648	20.9247244969154	25.4246902478445	25.696346623649	-13.2002501621753	-8.11047268813157	-7.68868126756285	7.16580556581766	9.80116240470792	9.77033945295933	0.827556089951415	3.80041266985265	4.15494626538893	14.6389129248504	12.25165801288
26.6748356113938	25.5151582414023	24.7687927507221	28.1802779182201	28.0186799320114	27.6876947557486	-7.22415575295523	0.61427357126971	0.85140661613163	-1.96100329571796	-4.76038875891195	-5.13360195744874	-18.8275960902674	-8.3641209625242	-10.8395588400006	32.1075802032386	28.8445560842039	32.72196553931	-7.40461925470629	-4.92929965913305	-3.43976869164671	-25.4510456465078	-14.8083366834077	-14.2271522994437	-9.33669214242301	-6.41653274182979	-5.848030715825	-8.09743453295019	0.916117820012134	1.09903095651101	32.0150846353358	29.242717087959	28.3371396954376	2.81564859538122	8.63548272005869	9.24209507746437	16.4780601768339	21.257059338136	21.3752945096659	-14.3694407222521	-9.18547216150749	-8.88969955078696	5.31906863417622	7.69051400365888	7.64432540038706	-1.41255076544569	1.26594715962312	1.55073157607723	13.2277144217918	10.8664127967816
23.4925899631522	22.1461374036699	21.350939498235	25.1359401624657	26.2955572292875	25.8393572992507	-11.2493085580456	-3.36672326573767	-2.91855920887252	-2.7068258673959	-4.4686701031944	-4.81113924483266	-19.7260634163818	-9.82844303624443	-12.0820858417697	28.6851873198177	25.926353754498	29.5731971243436	-10.9544179045859	-8.20698994816811	-7.02252140996999	-24.2773430124704	-13.9987834983781	-13.9311909837332	-12.2012923558656	-8.51871412074857	-8.10815423061156	-8.46109867594278	1.35474116966691	0.813931786075523	28.3924362530426	26.965862820678	25.8753094760575	-3.18706988950057	3.91664586462756	4.8026078840249	11.7002259271108	16.904831666721	16.8774201802096	-14.9843522913544	-9.77707049712166	-9.64025876662846	3.45116448765735	5.46246236515283	5.39849041082549	-3.5702082898141	-1.30769281483208	-1.10260889949783	11.7216676996495	9.4284365703474
20.0022851599924	18.4962139659782	17.7545181239172	21.6966609189039	24.3465240555382	23.7782133689207	-14.3308151108818	-6.89406415445217	-6.21668047771566	-3.42882076721143	-4.23879596116961	-4.5495676894705	-19.5231743546645	-10.9228959251387	-12.7385271007132	24.7624219628421	22.6677703259004	25.9790107808676	-13.7722636918649	-10.7286423625735	-9.97021023006344	-22.4309444439721	-12.496392456061	-13.0805765939252	-14.6192439742212	-10.2511970678861	-10.0018476229437	-8.74628042102776	2.04333803519048	1.06457033483387	24.4845729488576	24.4047291426037	23.1568961331714	-8.62304045894877	-0.762295219508836	0.41609030289343	6.65102060787745	12.3830281418379	12.2578990651434	-15.1062823073183	-10.0000751459436	-10.0092742755126	1.63719591830456	3.11100845481525	3.03828140650725	-5.73165631757732	-3.93998601382692	-3.80714288175744	10.0791047448299	7.8883065225203
16.2189578197683	14.6293360236033	14.0556921376367	17.9202360407293	22.1707612010769	21.5255868667769	-16.3703467481615	-9.83247542108997	-8.94085760186871	-3.97611148105508	-4.05791794389326	-4.35466405265951	-18.4488834027361	-11.3402640719295	-12.8519696524641	20.4040004127323	19.0326596551818	21.9833599361664	-15.8401594668896	-12.5176517896848	-12.2004060979273	-20.2895596370344	-10.6936688093715	-11.8362301856569	-16.5038862568824	-11.634105212757	-11.5281569181495	-8.95430500996887	2.82742047514214	1.62175949810856	20.3354268510243	21.5569421840483	20.189398700111	-13.2966814881088	-5.2335975655299	-3.77051474533161	1.43302911777244	7.77636415139769	7.59313009903588	-14.8260624201879	-9.95972328621684	-10.0770836434401	-0.0392281904210705	0.638115498681913	0.571631414898675	-7.98572835846501	-6.63535128829179	-6.55826868184226	8.26180883466607	6.18578252987847
12.1773216456594	10.6552897332252	10.3467057703661	13.8927629403889	19.7791157623328	19.1107680726523	-17.3697234933968	-12.0397548519326	-11.0217540338379	-4.35289840502464	-3.92781627458948	-4.22534364775079	-16.8017694078756	-11.0405190416123	-12.4733264206204	15.7105553435348	15.0255905489137	17.6734716168524	-17.2131038607738	-13.6533269744772	-13.6794022120188	-18.1271044862213	-9.0145900812113	-10.3561351025561	-17.8050486512223	-12.6922730668696	-12.6944209079638	-9.09377180881192	3.58186068526121	2.28034910317333	15.978796840122	18.4140087104347	16.9828811697967	-17.0120949961507	-9.29808963956033	-7.5994522498844	-3.7905365395381	3.205699114117	2.98221265412329	-14.2554810096974	-9.73574279406703	-9.92664449612423	-1.53007578436888	-1.93724095828665	-1.99031208106187	-10.3562814753019	-9.37877063520322	-9.34111702885453	6.25599897164395	4.30637444131319
7.94049756226223	6.72840288341709	6.73085618920879	9.73232153219002	17.2028302304287	16.5714330314691	-17.4313843181662	-13.3990682804439	-12.4319214967864	-4.66876435267388	-3.85391941631221	-4.1568118075851	-14.8842329315034	-10.2321582251483	-11.6754243054635	10.8155485277313	10.7525555199931	13.1783862903111	-17.985935993923	-14.2430143035254	-14.4152665616973	-16.021479666845	-7.74950628289796	-8.77348039140137	-18.5190355364846	-13.4558523903254	-13.513677838155	-9.21368521185569	4.26526063293659	2.91578404250629	11.4522213152531	14.9707073445988	13.5550054183467	-19.6351816673517	-12.7704977670787	-10.9229089734342	-8.78343623050226	-1.25035177847776	-1.45632809251654	-13.5134783447341	-9.39706734018012	-9.63553072405352	-2.86891304647389	-4.59700389797071	-4.63354798232454	-12.7850368172081	-12.1432395798863	-12.1313754106942	4.06381494180226	2.30536722091042
3.60622512643042	3.0265074973049	3.31442550780707	5.58761783314142	14.4935616243913	13.9530597574182	-16.7367538683698	-13.8781977260417	-13.1900027160127	-5.04098499742581	-3.83766439256237	-4.14188880215512	-12.927641988043	-9.09713171875834	-10.5623026435223	5.87817305490155	6.44238352761783	8.65734677782024	-18.2539584900572	-14.3632340440873	-14.4500812285793	-13.9143645180335	-6.91430581872717	-7.18742782274979	-18.6885061348655	-13.9378171596045	-14.0040509203898	-9.29134062477615	4.89240220461951	3.48536487515981	6.81750916396595	11.2330350969421	9.9369664016439	-21.1699325734699	-15.502506743302	-13.626569610748	-13.2527090619922	-5.57379786941646	-5.59260706089979	-12.7041454981779	-9.02375562277784	-9.26982820260454	-4.16424806592768	-7.31801018620031	-7.34260790023865	-15.1767640794805	-14.8888331274761	-14.9000468299134	1.67385468169503	0.255119389333522
-0.691051223650732	-0.285965187775487	0.196903498881603	1.62874297218465	11.7161146302304	11.3072690880264	-15.5138055098861	-13.5848715224174	-13.3582708614521	-5.50352297265035	-3.87012254194231	-4.17110050623262	-11.0540356984574	-7.77778784671476	-9.26962561082123	1.07117937426202	2.40983469846995	4.2792039267112	-18.0814581310666	-14.0047754435702	-13.8556710167192	-11.7610660160872	-6.22741481641542	-5.66867802125308	-18.3907837329282	-14.1145203720535	-14.1897343929565	-9.25637228236646	5.48451537540454	4.00185752099974	2.17569744339261	7.22630645553994	6.17910874242749	-21.7726876493816	-17.3942781841533	-15.6500641004616	-16.8996837870049	-9.69793264569997	-9.2977307486842	-11.8983521562492	-8.6797618907348	-8.88059524762571	-5.51022095980979	-10.0782382633774	-10.1021697003719	-17.4617887666022	-17.5788168443285	-17.6199263817104	-0.960054092513779	-1.82641853979146
-4.78732238590077	-3.10284766959969	-2.53869567225661	-1.9725286446247	8.93904222807651	8.6892070243869	-13.9977603035999	-12.7745654120844	-13.0332640950145	-5.98085302723348	-3.93718092652838	-4.23284526873937	-9.29221785693762	-6.47752631843395	-7.95373229390749	-3.43708316352677	-1.06231447284624	0.197644970685442	-17.492957132212	-13.0970206702928	-12.7336619934477	-9.61073164729832	-5.27322324182158	-4.27508832725939	-17.7228776439115	-13.9501050492338	-14.1024657892874	-9.12252726038301	6.06891396321258	4.50195195580682	-2.33000389071448	3.01378666639159	2.35462832419379	-21.6975266287716	-18.4049915250246	-16.9983913588611	-19.4897975027651	-13.3441133435469	-12.4591385067212	-11.1229528919432	-8.36826115573111	-8.50304264702872	-6.94650441093087	-12.8700636883344	-12.8980201727086	-19.6136015658286	-20.1995025411045	-20.2712478442722	-3.90078346017272	-3.9822928566232
-8.5074784611198	-5.39866335635244	-4.83362537823199	-5.07250571872545	6.23219943164428	6.15425498270265	-12.3881751303005	-11.7600429535186	-12.3318390889827	-6.35569235265799	-4.02724272971146	-4.31459029530292	-7.63863044645631	-5.42957030986452	-6.76982449972968	-7.50384652258303	-3.84404892490745	-3.47084054392175	-16.4985622388548	-11.5853127192294	-11.2168558109792	-7.61159597098576	-3.84099414444629	-3.06743859878361	-16.7879884920992	-13.4588210628928	-13.78204415837	-8.96101252966713	6.67611874546842	5.02161138899001	-6.52553604774479	-1.29473610806078	-1.44027465975106	-21.2287455701567	-18.6054513504458	-17.74030059516	-20.9166493742646	-16.1055857324732	-14.9960880765077	-10.3673328934097	-8.0658683061461	-8.15802101074073	-8.6518937795172	-15.6877355903506	-15.7170882448389	-21.639274622897	-22.7399636028332	-22.8448033157758	-7.1751501548382	-6.25647177355178
-11.6914389180669	-7.20271479648005	-6.65813442317168	-7.58686890831919	3.66583199884812	3.75446981978931	-10.8239457529412	-10.7629314177545	-11.3762652009641	-6.54918566941902	-4.12724003260119	-4.40528647710519	-6.12797606221481	-4.77400922219604	-5.84552054593014	-11.0283474485615	-6.01959736021933	-6.65990980308143	-15.144086610751	-9.5675944312966	-9.46660620409487	-5.93651177750853	-2.18941924197444	-2.11508580548683	-15.6778309255456	-12.7639805965695	-13.2749413546251	-8.81067728597118	7.32198604758915	5.58254758457673	-10.2299261163198	-5.5350655626288	-5.09102809172566	-20.6240572150199	-18.2564554413465	-17.993245413157	-21.2346788501948	-17.7843928807218	-16.8710176565553	-9.60106624484768	-7.77839159815456	-7.85504023454608	-10.9444572152918	-18.5194039311016	-18.5470471758776	-23.5668884141021	-25.1936671366744	-25.3417638754414	-10.7174435908143	-8.65739122460808
-14.2208813104086	-8.53210946831515	-8.01259827592389	-9.50314018186342	1.30323439191065	1.5351983885568	-9.37467120856627	-9.79300878241221	-10.2820427220933	-6.55008682403989	-4.22125115868334	-4.49832760126914	-4.86714359950722	-4.4941069942396	-5.26010859793306	-13.9563494456191	-7.80252351187862	-9.35397643565854	-13.5590607378143	-7.38460926680416	-7.66186517986268	-4.73305162830696	-0.871330814469143	-1.48672456105202	-14.459364777344	-12.0240526752247	-12.6310497624587	-8.63161821320947	7.99993426732957	6.19011587189059	-13.2865118954285	-9.50926007228555	-8.47429703469608	-20.0762349381414	-17.7811831303216	-17.8991169195299	-20.6442199530586	-18.589052523005	-18.0931194782823	-8.80166243347688	-7.53886144340098	-7.59600043521928	-13.992878266632	-21.3461943084379	-21.3762165217409	-25.4290571365753	-27.5672601601402	-27.769770945394	-14.3528295770933	-11.1590081911444
-16.0400836174817	-9.35901898262872	-8.92503936686882	-10.8628037267507	-0.796316123707356	-0.467721392131381	-8.05503793168871	-8.74352114809886	-9.15034551473933	-6.43429556792826	-4.2969994457226	-4.5934714064197	-4.00279495350264	-4.52934995773806	-5.03754144254084	-16.2754590831576	-9.34987664817399	-11.5774820558287	-11.9628417588317	-5.47213718977338	-5.97976626439086	-4.0896277545054	-0.336778894355326	-1.2299594382625	-13.1739814730881	-11.3122066371501	-11.8996567077054	-8.33625498445193	8.69231661770093	6.83990436887757	-15.5877524079579	-13.011793613264	-11.4715414726254	-19.6871899303991	-17.5186629142998	-17.5987702217021	-19.4418797936831	-18.9267442766901	-18.7133578600971	-7.97607163121141	-7.3687370680962	-7.37896269186195	-17.7806316525566	-24.1515389137648	-24.1940008380221	-27.2480992924265	-29.8861406462142	-30.1354997832949	-17.8462324021472	-13.725635652498
-17.1640000376376	-9.65839716446343	-9.44537428413163	-11.7320395244334	-2.59721992807517	-2.22986081145012	-6.85449309680562	-7.60144544035647	-8.06472759463778	-6.31401047126789	-4.36563655811423	-4.69570726275482	-3.63895670576388	-4.85158199662227	-5.15405120771687	-18.0067421260886	-10.6818783783734	-13.3773321312896	-10.6138204928466	-4.0995904123942	-4.57229853224476	-3.96569023525371	-0.696189712860299	-1.35007917998189	-11.8498945562294	-10.578616543584	-11.125942720896	-7.86259380818188	9.39483588685913	7.52756376030944	-17.0860433285266	-15.8685436168787	-13.9842530149068	-19.451378372143	-17.4542057759376	-17.2137195695269	-17.940138291315	-18.984812926122	-18.8138224392245	-7.16172927863943	-7.24791425486761	-7.20153440929114	-22.20269763427	-26.933867919477	-26.9915352288461	-29.0197960363574	-32.1699023752546	-32.4357058281435	-21.0110590341092	-16.3450405377513
-17.66866081809	-9.50758520555149	-9.63689643233114	-12.1801245315416	-4.08375032171496	-3.73903787195039	-5.76199077864303	-6.52339046402436	-7.09028368693131	-6.17959880482801	-4.4545399475717	-4.80988435500064	-3.75536751528045	-5.43026300680151	-5.55493080529332	-19.1963411957592	-11.7735995965983	-14.8041456990255	-9.71445172474677	-3.2881501349294	-3.54630581782737	-4.2034551207652	-1.72992780241051	-1.7990859924485	-10.5174157087874	-9.78919459071949	-10.3486724630186	-7.12363431487805	10.1152507712109	8.25620563093939	-17.7947591398741	-17.9518408872612	-15.9477405773723	-19.2783387475975	-17.2942456931619	-16.8388459112735	-16.3842787428991	-18.6349602599514	-18.4958384784253	-6.41449771570298	-7.13602178351011	-7.06347780119168	-27.06597300429	-29.6957514878592	-29.7622146744337	-30.7110025928287	-34.4148875070352	-34.6507814174304	-23.8009680609562	-18.9905908654075
-17.6685804556242	-9.12436605739981	-9.56635560932917	-12.2691556000941	-5.27194371287351	-4.9950951504621	-4.78136083209456	-5.68556543787163	-6.27368723850765	-6.00883785735752	-4.57072319333393	-4.93191749168493	-4.18575758874119	-6.21129625305196	-6.17295604380651	-19.9091837098788	-12.6905526538061	-15.8975926277569	-9.30518983264383	-2.94687318521628	-2.95277697088256	-4.61117330770781	-3.05618568230433	-2.48119369933528	-9.2149640114198	-9.0250292624304	-9.59898605706428	-5.86648697093152	10.8675480795858	9.03845700752273	-17.7826035534247	-19.1934953439434	-17.3403515481108	-19.0564953312214	-16.8618518969087	-16.5431046285926	-14.90766368342	-17.7846058126164	-17.8696365654668	-5.78933293646784	-7.00948194106031	-6.9681381753904	-31.9435039743888	-32.4292302360852	-32.502155499549	-32.2616293834729	-36.5762372754116	-36.7450403506749	-26.2646096513835	-21.5587270847046
-17.2917802706158	-8.77164828698954	-9.29487012342642	-12.0527747453229	-6.20023415873224	-6.00877120362682	-3.93515561272863	-5.12827011601162	-5.64351022329626	-5.82270768317657	-4.67587863952297	-5.03908294647624	-4.6831795718358	-7.13599041904226	-6.94256897431605	-20.2248832114684	-13.5707828117993	-16.6795023655913	-9.18728774525533	-3.00270868723851	-2.78782995941921	-5.03597804350093	-4.33859742999369	-3.27339333424669	-7.98524455525565	-8.3897567557911	-8.89997983422543	-3.76383162583222	11.6749270486401	9.89370009703213	-17.1647596694	-19.6082497130663	-18.1856725701061	-18.718921011616	-16.3456978433401	-16.3714439782982	-13.533149305273	-16.6624685314002	-17.0458412746219	-5.32260100850986	-6.89415075090746	-6.92241536833886	-36.3302125426597	-35.1219926157014	-35.2106578095433	-33.6315858143282	-38.5715720152821	-38.6752451727246	-28.439181130531	-23.9153447139825
-16.6538019209948	-8.59999244659918	-8.8724722370374	-11.5805118199682	-6.91577905557593	-6.79991467625533	-3.25330824837125	-4.79438960021289	-5.21125835280083	-5.66434198535195	-4.72914505565469	-5.08232869095154	-5.04680448769371	-8.15207446308799	-7.80732293016175	-20.2336128257943	-14.4770656709586	-17.1564380584778	-8.90575539779935	-3.4158755948194	-3.0035070935302	-5.37631622645237	-5.39577083365552	-4.05390102380643	-6.87047016948852	-7.87408054976345	-8.26708001812847	-0.592691800405113	12.5572454376993	10.8430831700376	-16.088953045229	-19.3104607397394	-18.5467858844243	-18.2747433528416	-16.0946466629653	-16.3436886207602	-12.2143563969138	-15.5971151935701	-16.1279182137339	-5.0248329185212	-6.83862321432153	-6.93533755091734	-40.0828894644846	-37.7722358126285	-37.8902868037852	-34.8197518950259	-40.3232127632545	-40.4044186533651	-30.3139112082047	-25.9978776441814
-15.8428144766722	-8.51891768378265	-8.33822564247008	-10.9046116852237	-7.45554943591162	-7.39530629214896	-2.75603106182752	-4.63373599313853	-4.97351425148783	-5.56090554400611	-4.69366290943435	-4.98374276033698	-5.2231587380377	-9.20592518415774	-8.72142499393339	-20.030167106501	-15.2504543291545	-17.3307906631412	-7.82585539487747	-4.11905970796741	-3.52438763155731	-5.58841140571023	-6.17361808558384	-4.72938972815198	-5.9024420258325	-7.39724325304409	-7.70928241382908	3.61010834401159	13.5408496859442	11.905244061894	-14.716826520245	-18.5235136678016	-18.5136435061547	-17.7925223941605	-16.2325302144718	-16.4522587974916	-10.8992476689692	-14.6910381061059	-15.2055388587208	-4.88412389102825	-6.88581878726495	-7.01576936397385	-43.301032884644	-40.3948479000412	-40.5459410786741	-35.8447932280814	-41.8114969715918	-41.9146389666322	-31.8593355458102	-27.7978877979128
-14.92314168849	-8.24266903934217	-7.72560804669691	-10.0862321367675	-7.82995064042684	-7.82629120730676	-2.44236720514037	-4.6481228520989	-4.91531646459661	-5.52911442806817	-4.49808404959093	-4.64333540936937	-5.29691306177618	-10.2457754185461	-9.64809717305091	-19.7062402595964	-15.5477970479781	-17.2163080211671	-5.31014037706108	-4.99772766262201	-4.26543279343514	-5.69807768745077	-6.66464988966597	-5.25367809705077	-5.09857707686264	-6.93190087885966	-7.23097498542051	8.61309145600486	14.6569635591884	13.0950947431866	-13.2071712424526	-17.541689958341	-18.1863129204863	-17.3554087563283	-16.5871446845809	-16.6639796189963	-9.58486672752586	-13.8697399904212	-14.3498005858631	-4.87470228972992	-7.04441595923015	-7.17006165924529	-46.1486778028336	-43.0058454074345	-43.1827999736183	-36.7272991449546	-43.0696082508097	-43.2129259134753	-33.0774833917355	-29.2830043893335
-13.950165099212	-7.55747628014432	-7.07012444055884	-9.19771888740867	-8.03517764039158	-8.12632353863082	-2.28851768862556	-4.84350010873354	-5.01444709203655	-5.58204039641891	-4.01664726219651	-3.9591080535137	-5.39417569877639	-11.2430275565451	-10.5573842135451	-19.3413912805107	-15.1180230157094	-16.8514929192676	-0.988632920064564	-5.92007402866251	-5.14739255708549	-5.75292435492958	-6.88991538273811	-5.63413992438263	-4.46133262791671	-6.5199262003806	-6.83369298387046	14.0884717565594	15.9207002003804	14.4271060530628	-11.7034964145827	-16.6336396323107	-17.6581145531508	-17.0238804087484	-16.9552540146784	-16.9287840401848	-8.33125815949994	-13.1263781787605	-13.611046022654	-4.96037567414863	-7.30386448607035	-7.40040206559809	-48.7463523913588	-45.6121616394748	-45.8039418337105	-37.468768004549	-44.1418956762115	-44.3281686492289	-33.9911296201866	-30.4294876530644
-12.9909213182933	-6.5525261678185	-6.41478558904882	-8.32050629202325	-8.08278765607133	-8.32845917397558	-2.25279143952216	-5.18796832186792	-5.24617003859348	-5.68606555450934	-3.07448620610539	-2.85937340874877	-5.59112017465016	-12.1921020497261	-11.4247937950676	-18.9963887494296	-14.0813025369664	-16.3042119799154	4.93440190432173	-6.7893261000527	-6.10729371154649	-5.7794843667234	-6.93366512979789	-5.92554859733098	-3.98032091876923	-6.20543196163021	-6.51727401989741	19.5867663939416	17.3182133867358	15.9221122597633	-10.3293798457322	-15.9181740298471	-17.0026815582072	-16.8200952251508	-17.2820505026148	-17.1928920636086	-7.23486961112504	-12.5694655217932	-13.0193008814489	-5.09729032882927	-7.64583602750489	-7.70428551468945	-51.10882914605	-48.2081160042168	-48.4088290783351	-38.0951315110913	-45.0688180912814	-45.3010925119316	-34.6191985327374	-31.2831610619123
-12.1335371779415	-5.54153522197384	-5.81012159735819	-7.53832091255577	-8.03335806964247	-8.46286929326596	-2.28518631368503	-5.61048781448753	-5.58779470736838	-5.78693462390885	-1.52182997137339	-1.336784058868	-5.87022506877744	-13.0903679459431	-12.2310921870208	-18.7122425188638	-12.8944218273263	-15.6643643154533	11.5151789161426	-7.57942399172852	-7.10290771086815	-5.7995261351004	-6.96385075935177	-6.21399628599712	-3.64114289413547	-6.00174842936005	-6.28036424560103	24.4373230959871	18.8277179894572	17.6108835516751	-9.18741909274035	-15.3345110231779	-16.2677150592186	-16.7296577814353	-17.5706652374301	-17.4111468028701	-6.38168447726791	-12.262344378932	-12.5868979606259	-5.24032854382522	-8.05399920921777	-8.07510985595369	-53.1155310873501	-50.784300278455	-50.9934302669329	-38.6009084747724	-45.9028309148515	-46.1711847170619	-34.9795543431195	-31.9790883971431
-11.4727683142576	-4.78164993928761	-5.30829830007457	-6.92432211252414	-7.99106819590588	-8.55459312473933	-2.33889289222983	-6.04643475491462	-6.02227732525022	-5.85051991488051	0.591495739242601	0.53402336884003	-6.13890109766297	-13.9129222757579	-12.9631478478079	-18.5117024846848	-12.0417509470187	-15.0268560849282	17.2854405265728	-8.34024781028062	-8.1114508047299	-5.82669674746745	-7.1670983436671	-6.59519947665854	-3.42731601969847	-5.89244897571634	-6.12058784754645	27.8157362644329	20.4597050810208	19.5210692519567	-8.35404300731623	-14.7451480090944	-15.4761877788157	-16.7131426415496	-17.7464878194209	-17.5543416355021	-5.81419599488904	-12.1363213816313	-12.3127218944021	-5.35337771447551	-8.51618400443058	-8.50357132639734	-54.5409367138724	-53.3389780242782	-53.5519340610493	-38.9336728121957	-46.7035896355275	-46.9649203596401	-35.1296390741086	-32.6667229643985
[truncated: 447 more columns]
